# Supplementary material for: Oral‐Rinse‐Sourced Microbiota in Oral Health and Diseases in a Representative US Adult Population: Implications for Diagnostics
Source: J Clin Periodontol. 2026 Jan 14;53(5):760–73. doi: 10.1111/jcpe.70101 (PMC13086544; doi:10.1111/jcpe.70101)
Supplement: Supplementary file 2 — Data S2: Supplementary Spreadsheet 1. Differential abundance by ALDEx2 in different oral conditions. [file JCPE-53-760-s005.xlsx]

## Sheet: ACES caries vs health
Taxa	Effect Size	pvalue	adjusted p value
Actinomyces	-0.0768825	0.271731	0.464963
Actinomycetaceae NA	-0.156268	0.0725779	0.155236
Alloscardovia	-0.0959328	0.284956	0.476991
Bifidobacterium	0.276355	0.000858182	0.00953022
Parascardovia	0.259677	0.0024192	0.0186278
Scardovia	0.251661	0.0016563	0.0141705
Corynebacterium	-0.112403	0.0502707	0.117298
Rothia	-0.0613534	0.491072	0.650125
Atopobium	-0.0121908	0.818471	0.838977
Cryptobacterium	0.252127	0.00398901	0.0255961
Olsenella	0.104191	0.197476	0.345583
Bacteroides	-0.167526	0.0441813	0.113399
Phocaeicola	0.0626039	0.503499	0.650125
Bacteroidales NA	0.116778	0.1741	0.325142
Porphyromonadaceae NA	0.00983474	0.671579	0.779633
Porphyromonas	-0.114502	0.0262104	0.0840917
Tannerella	0.0111063	0.506591	0.650125
Alloprevotella	-0.0633442	0.336087	0.507425
Prevotellaceae NA	0.0816149	0.356895	0.52848
Prevotella	-0.16058	0.0334525	0.0923976
Bergeyella	-0.154535	0.0286549	0.088257
Capnocytophaga	-0.151809	0.00956269	0.0460205
Sphingobacteriales WCHB1-69 NA	-0.0200035	0.775577	0.829437
SR1 NA	-0.17334	0.0223452	0.076283
Gemella	-0.075862	0.6622	0.779633
Abiotrophia	-0.0152959	0.801815	0.834321
Granulicatella	-0.0816397	0.453429	0.623465
Lactobacillus	0.540632	2.90234e-08	2.2348e-06
Streptococcus	0.0415079	0.720235	0.803741
Clostridiales vadinBB60 NA	0.0783529	0.420146	0.599098
Defluviitaleaceae UCG-011	0.0715586	0.450817	0.623465
Pseudoramibacter	0.125099	0.17735	0.325142
Parvimonas	-0.0146288	0.891536	0.891536
Family XIII UCG-001	-0.0265648	0.682115	0.779633
Incertae Sedis	0.124982	0.166126	0.319793
Mogibacterium	-0.19641	0.0120352	0.0487743
Clostridiales Family-XIII NA	0.0191379	0.73977	0.807754
Eubacterium brachy group	0.110377	0.298786	0.479302
Eubacterium nodatum group	-0.269242	0.000866384	0.00953022
Butyrivibrio	-0.209472	0.00937408	0.0460205
Catonella	-0.193165	0.0543247	0.122338
Johnsonella	-0.0324832	0.657171	0.779633
Lachnoanaerobaculum	-0.138492	0.187721	0.336152
Lachnospiraceae NA	-0.175508	0.0300612	0.0890275
Oribacterium	-0.238574	0.00322633	0.0225843
Shuttleworthia	0.135857	0.113357	0.229844
Stomatobaculum	-0.149544	0.0556082	0.122338
Peptococcus	-0.069688	0.57133	0.721188
Filifactor	0.0548333	0.504733	0.650125
Peptoclostridium	-0.0393319	0.654501	0.779633
Peptostreptococcus	-0.203605	0.0109338	0.0467723
Ruminococcaceae UCG-014	-0.165149	0.0227858	0.076283
Bulleidia	0.130619	0.11343	0.229844
Solobacterium	-0.182618	0.0221061	0.076283
Anaeroglobus	0.253763	0.00580908	0.03195
Dialister	0.14477	0.0105437	0.0467723
Megasphaera	-0.0443194	0.828082	0.838977
Veillonellaceae NA	0.176784	0.0482869	0.11619
Selenomonas	-0.0724532	0.688507	0.779633
Veillonella	-0.104182	0.325366	0.501064
Fusobacterium	-0.282497	0.000306243	0.00589518
Leptotrichia	-0.25357	0.000621536	0.00953022
Leptotrichiaceae NA	0.0273432	0.582974	0.724016
Lautropia	-0.0879799	0.32202	0.501064
Eikenella	0.0844756	0.395658	0.574824
Kingella	-0.0223646	0.788347	0.831545
Neisseria	-0.26546	8.38402e-05	0.00322785
Desulfobulbus	0.000255749	0.744812	0.807754
Campylobacter	-0.161081	0.0187959	0.0723644
Cardiobacterium	-0.152821	0.0468543	0.11619
Actinobacillus	-0.118007	0.0335991	0.0923976
Aggregatibacter	-0.0706845	0.130516	0.257686
Haemophilus	-0.188845	0.0014026	0.0135
Saccharibacteria NA	-0.107862	0.298776	0.479302
Treponema	0.203619	0.00542773	0.03195
Fretibacterium	0.168086	0.0407801	0.108278
Mycoplasma	0.296132	0.000205645	0.00527823

## Sheet: ACES periodontitis vs health
Taxa	Effect Size	pvalue	adjusted p value
Actinomyces	-0.193897	9.0789e-08	1.74769e-06
Actinomycetaceae NA	0.0322549	0.358211	0.437813
Alloscardovia	-0.0650649	0.267923	0.349663
Bifidobacterium	0.0581252	0.320953	0.41189
Parascardovia	0.0195007	0.589568	0.630511
Scardovia	0.00014012	0.68941	0.707795
Corynebacterium	-0.151607	0.000105955	0.000543902
Rothia	-0.163472	0.000871453	0.00319533
Atopobium	-0.140592	0.0303007	0.0583288
Cryptobacterium	0.0385381	0.481964	0.537844
Olsenella	0.104412	0.0821369	0.13169
Bacteroides	-0.0752623	0.1321	0.191919
Phocaeicola	0.191019	0.00128741	0.00450593
Bacteroidales NA	0.129893	0.00444944	0.011814
Porphyromonadaceae NA	0.0725718	0.0366618	0.0672134
Porphyromonas	-0.033934	0.340054	0.422325
Tannerella	0.0971591	0.00714143	0.0176654
Alloprevotella	-0.217728	0.00052132	0.00200708
Prevotellaceae NA	0.153653	0.000463538	0.00195974
Prevotella	-0.228255	4.33097e-07	4.76406e-06
Bergeyella	-0.236282	4.07137e-07	4.76406e-06
Capnocytophaga	-0.0844479	0.0266955	0.0527065
Sphingobacteriales WCHB1-69 NA	0.0418682	0.440822	0.512042
SR1 NA	-0.0475648	0.164861	0.227776
Gemella	-0.207394	4.07997e-06	3.92697e-05
Abiotrophia	-0.0823643	0.107679	0.162575
Granulicatella	-0.24709	2.51987e-05	0.000176391
Lactobacillus	0.0851093	0.0838028	0.13169
Streptococcus	-0.188188	0.00400775	0.0110213
Clostridiales vadinBB60 NA	0.15179	0.0132878	0.0292333
Defluviitaleaceae UCG-011	0.195358	0.000483573	0.00195974
Pseudoramibacter	0.0979789	0.10117	0.155801
Parvimonas	0.0474245	0.432607	0.512042
Family XIII UCG-001	0.0416899	0.389165	0.468214
Incertae Sedis	0.159832	0.00254335	0.00753223
Mogibacterium	-0.11079	0.0681311	0.114045
Clostridiales Family-XIII NA	0.0633265	0.153094	0.218301
Eubacterium brachy group	0.0190198	0.601784	0.634759
Eubacterium nodatum group	-0.0842202	0.521605	0.565684
Butyrivibrio	-0.154874	0.00248377	0.00753223
Catonella	-0.111638	0.126475	0.18728
Johnsonella	0.00230161	0.806762	0.806762
Lachnoanaerobaculum	-0.147567	0.00296571	0.00845776
Lachnospiraceae NA	-0.111622	0.0450946	0.0807508
Oribacterium	-0.163021	0.00965853	0.0225366
Shuttleworthia	0.0804923	0.253681	0.336783
Stomatobaculum	-0.0957625	0.0171239	0.0356361
Peptococcus	0.0653231	0.165655	0.227776
Filifactor	0.252829	3.08061e-07	4.74414e-06
Peptoclostridium	-0.0501909	0.518891	0.565684
Peptostreptococcus	-0.0598385	0.331444	0.41838
Ruminococcaceae UCG-014	-0.147337	0.00734145	0.0176654
Bulleidia	0.063799	0.250011	0.336783
Solobacterium	-0.156908	0.00598904	0.0153719
Anaeroglobus	0.196172	8.769e-05	0.000519394
Dialister	0.102911	0.000302136	0.00145403
Megasphaera	-0.128317	0.0473516	0.0828653
Veillonellaceae NA	0.0102586	0.657669	0.684331
Selenomonas	-0.0660177	0.710524	0.719873
Veillonella	-0.206615	0.000103985	0.000543902
Fusobacterium	-0.108731	0.0144161	0.0308345
Leptotrichia	-0.181081	2.42766e-05	0.000176391
Leptotrichiaceae NA	0.0462049	0.0766238	0.125533
Lautropia	-0.0811224	0.0659845	0.112907
Eikenella	0.0334239	0.473969	0.5367
Kingella	-0.111507	0.018135	0.0367472
Neisseria	-0.165955	7.0087e-05	0.000449725
Desulfobulbus	0.176211	0.00171437	0.00550028
Campylobacter	-0.210769	6.7406e-06	5.76695e-05
Cardiobacterium	-0.118295	0.0101174	0.022913
Actinobacillus	-0.127847	0.00166851	0.00550028
Aggregatibacter	-0.0122189	0.445543	0.512042
Haemophilus	-0.215271	9.72981e-10	7.49196e-08
Saccharibacteria NA	-0.136892	0.0326559	0.0613294
Treponema	0.246878	1.5046e-08	5.7927e-07
Fretibacterium	0.279474	2.39064e-08	6.13597e-07
Mycoplasma	0.175266	0.000332253	0.00150491

## Sheet: ACES caries+perio vs health
Taxa	Effect Size	pvalue	adjusted p value
Actinomyces	-0.474232	0	0
Actinomycetaceae NA	-0.100116	0.141898	0.153889
Alloscardovia	-0.0619242	0.097194	0.106913
Bifidobacterium	0.273327	4.40438e-08	1.13046e-07
Parascardovia	0.236075	2.11387e-06	4.17353e-06
Scardovia	0.111842	0.0550313	0.0614117
Corynebacterium	-0.383907	1.9172e-11	7.38123e-11
Rothia	-0.449861	1.36897e-13	6.58819e-13
Atopobium	-0.199285	0.00290271	0.00399123
Cryptobacterium	0.167828	0.00228604	0.00325973
Olsenella	0.244067	9.89721e-06	1.77229e-05
Bacteroides	-0.177252	0.000394471	0.000607486
Phocaeicola	0.337706	1.10766e-09	3.28038e-09
Bacteroidales NA	0.337205	2.90775e-11	1.06618e-10
Porphyromonadaceae NA	0.102813	0.00252865	0.00354011
Porphyromonas	-0.101264	0.049669	0.0570823
Tannerella	0.166876	1.37981e-06	2.79594e-06
Alloprevotella	-0.294063	1.03121e-06	2.14602e-06
Prevotellaceae NA	0.388321	7.34355e-15	3.76969e-14
Prevotella	-0.408021	0	0
Bergeyella	-0.503422	0	0
Capnocytophaga	-0.37301	3.72238e-12	1.59235e-11
Sphingobacteriales WCHB1-69 NA	0.0821468	0.152896	0.163514
SR1 NA	-0.150003	0.00377635	0.00492845
Gemella	-0.448355	0	0
Abiotrophia	-0.179784	4.83384e-05	7.91927e-05
Granulicatella	-0.510607	0	0
Lactobacillus	0.407794	1.25218e-16	8.03485e-16
Streptococcus	-0.445578	6.4408e-08	1.59981e-07
Clostridiales vadinBB60 NA	0.248327	2.89299e-06	5.56901e-06
Defluviitaleaceae UCG-011	0.335227	2.04556e-10	6.56284e-10
Pseudoramibacter	0.275858	3.02508e-08	8.0321e-08
Parvimonas	0.0180222	0.195213	0.20591
Family XIII UCG-001	0.147339	0.00619037	0.00768804
Incertae Sedis	0.403219	2.61413e-15	1.43777e-14
Mogibacterium	-0.194797	0.00555936	0.00701755
Clostridiales Family-XIII NA	0.171402	0.000889954	0.00131782
Eubacterium brachy group	0.0968222	0.0314113	0.0372104
Eubacterium nodatum group	-0.189408	0.0119399	0.0143652
Butyrivibrio	-0.270872	9.70461e-08	2.28279e-07
Catonella	-0.228128	0.000435246	0.000657137
Johnsonella	-0.00516527	0.660526	0.669217
Lachnoanaerobaculum	-0.322113	9.78337e-08	2.28279e-07
Lachnospiraceae NA	-0.224275	0.000250913	0.000402507
Oribacterium	-0.414143	3.54531e-09	1.01107e-08
Shuttleworthia	0.199179	0.000284921	0.000447733
Stomatobaculum	-0.237442	1.71287e-05	2.93092e-05
Peptococcus	0.106137	0.0374895	0.0437378
Filifactor	0.421838	1.58057e-17	1.1064e-16
Peptoclostridium	0.00483993	0.638341	0.655364
Peptostreptococcus	-0.130059	0.00973499	0.0118983
Ruminococcaceae UCG-014	-0.262317	4.33523e-06	8.14177e-06
Bulleidia	0.146832	0.00436597	0.005603
Solobacterium	-0.337563	4.98771e-09	1.37162e-08
Anaeroglobus	0.392747	1.76591e-15	1.04596e-14
Dialister	0.143851	1.77899e-07	4.02889e-07
Megasphaera	-0.201646	0.00110902	0.00161121
Veillonellaceae NA	0.170223	0.00356592	0.00473406
Selenomonas	-0.0894022	0.58972	0.613627
Veillonella	-0.473565	4.32728e-10	1.3328e-09
Fusobacterium	-0.321863	5.24193e-07	1.15322e-06
Leptotrichia	-0.397223	0	0
Leptotrichiaceae NA	0.0698599	0.00322052	0.00435052
Lautropia	-0.254979	6.50514e-07	1.39138e-06
Eikenella	0.0136303	0.808736	0.808736
Kingella	-0.214168	2.52851e-05	4.2325e-05
Neisseria	-0.423036	1.73472e-18	1.33574e-17
Desulfobulbus	0.255581	5.84432e-06	1.07146e-05
Campylobacter	-0.37095	5.48888e-11	1.92111e-10
Cardiobacterium	-0.330321	1.75494e-10	5.87525e-10
Actinobacillus	-0.298108	4.84273e-12	1.96258e-11
Aggregatibacter	-0.0697258	0.0516056	0.0584357
Haemophilus	-0.556923	0	0
Saccharibacteria NA	-0.275224	1.12281e-05	1.96491e-05
Treponema	0.486915	1.3185e-23	1.26905e-22
Fretibacterium	0.488973	3.45804e-22	2.95855e-21
Mycoplasma	0.346073	6.564e-13	2.9731e-12

## Sheet: ACES edentulism vs health
Taxa	Effect Size	pvalue	adjusted p value
Actinomyces	0.448128	2.1579e-07	7.22426e-07
Actinomycetaceae NA	-0.379499	3.90878e-08	1.58408e-07
Alloscardovia	0.276134	1.2845e-05	3.19054e-05
Bifidobacterium	0.66835	3.66004e-26	5.63646e-25
Parascardovia	0.457313	1.1914e-12	1.14673e-11
Scardovia	-0.038954	0.815063	0.825788
Corynebacterium	-0.552533	0	0
Rothia	0.835463	8.74483e-35	2.24451e-33
Atopobium	0.372529	9.17739e-08	3.21209e-07
Cryptobacterium	0.371551	1.22901e-08	5.25745e-08
Olsenella	0.225044	0.000555468	0.00106928
Bacteroides	0.175846	0.00193623	0.00310604
Phocaeicola	0.321841	1.37098e-05	3.29892e-05
Bacteroidales NA	0.150821	0.0122795	0.0171913
Porphyromonadaceae NA	-0.415773	3.42603e-09	1.83316e-08
Porphyromonas	-0.150131	4.3007e-07	1.37981e-06
Tannerella	-0.277802	1.44715e-05	3.37668e-05
Alloprevotella	-0.296477	2.95193e-12	2.27299e-11
Prevotellaceae NA	0.184891	0.0087574	0.0124874
Prevotella	0.280813	0.00353334	0.00544135
Bergeyella	-0.0775019	0.00351914	0.00544135
Capnocytophaga	-0.314573	1.23595e-11	8.65164e-11
Sphingobacteriales WCHB1-69 NA	0.129651	0.04446	0.0582224
SR1 NA	-0.142988	0.0446119	0.0582224
Gemella	0.238168	0.0036331	0.00548527
Abiotrophia	-0.272022	0.000104901	0.000230781
Granulicatella	0.458506	8.43641e-08	3.09335e-07
Lactobacillus	0.908189	5.08888e-41	1.95922e-39
Streptococcus	0.860133	1.77814e-28	3.42293e-27
Clostridiales vadinBB60 NA	0.295218	0.000159185	0.000333059
Defluviitaleaceae UCG-011	0.222488	0.000766464	0.0013725
Pseudoramibacter	0.322956	6.32268e-06	1.73874e-05
Parvimonas	-0.264521	3.92421e-09	1.88853e-08
Family XIII UCG-001	0.0676804	0.2162	0.260116
Incertae Sedis	0.242847	0.000682189	0.00125068
Mogibacterium	-0.0636386	0.0134301	0.0184664
Clostridiales Family-XIII NA	0.0609911	0.323492	0.371774
Eubacterium brachy group	-0.404714	8.4005e-09	3.80493e-08
Eubacterium nodatum group	-0.361721	8.07578e-10	4.78335e-09
Butyrivibrio	-0.0560969	0.580033	0.62905
Catonella	-0.253066	4.97069e-06	1.47209e-05
Johnsonella	0.036004	0.565357	0.621893
Lachnoanaerobaculum	0.0819394	0.848058	0.848058
Lachnospiraceae NA	-0.102534	0.116331	0.144476
Oribacterium	0.0390319	0.29089	0.339371
Shuttleworthia	0.129964	0.0549432	0.0705104
Stomatobaculum	0.219584	0.0613561	0.0774496
Peptococcus	-0.204003	0.00559862	0.00829027
Filifactor	0.0156764	0.504074	0.562518
Peptoclostridium	-0.17893	0.0212795	0.028746
Peptostreptococcus	-0.338885	3.57109e-09	1.83316e-08
Ruminococcaceae UCG-014	-0.131935	0.000586641	0.00110174
Bulleidia	0.0777869	0.227105	0.269032
Solobacterium	0.0560583	0.133962	0.163732
Anaeroglobus	-0.0454948	0.738851	0.779336
Dialister	-0.312851	1.54919e-05	3.50845e-05
Megasphaera	0.204692	0.00839451	0.0121958
Veillonellaceae NA	0.242781	0.000545902	0.00106928
Selenomonas	-0.232353	1.0048e-05	2.57899e-05
Veillonella	0.650832	1.60971e-21	2.06579e-20
Fusobacterium	-0.0882053	5.758e-06	1.6421e-05
Leptotrichia	0.0169548	0.00125095	0.00214052
Leptotrichiaceae NA	0.218979	0.00174613	0.00286068
Lautropia	-0.42659	5.35669e-10	3.43721e-09
Eikenella	0.232875	0.000213242	0.000432096
Kingella	-0.281932	0.000160042	0.000333059
Neisseria	-0.203628	1.20428e-06	3.70917e-06
Desulfobulbus	0.299936	8.51984e-06	2.26217e-05
Campylobacter	0.116772	0.737819	0.779336
Cardiobacterium	-0.511955	2.31945e-12	1.98442e-11
Actinobacillus	-0.212979	0.0015936	0.00266754
Aggregatibacter	-0.543498	1.41276e-14	1.55403e-13
Haemophilus	-0.0631645	0.000872197	0.00152635
Saccharibacteria NA	-0.01775	0.466856	0.528646
Treponema	-0.346976	7.03286e-08	2.70765e-07
Fretibacterium	-0.0219475	0.77482	0.806232
Mycoplasma	-0.0385456	0.803647	0.825077

## Sheet: CDC caries vs health
Taxa	Effect Size	pvalue	adjusted p value
Actinomyces	-0.147183	1.39973e-05	5.13235e-05
Actinomycetaceae NA	-0.129532	0.00236542	0.00492263
Alloscardovia	-0.0416398	0.390666	0.47002
Bifidobacterium	0.269622	6.41516e-11	1.23492e-09
Parascardovia	0.226525	8.58315e-07	4.40602e-06
Scardovia	0.204042	1.07611e-07	9.76549e-07
Corynebacterium	-0.16281	0.000156538	0.000482137
Rothia	-0.171608	4.11788e-05	0.000144126
Atopobium	7.65791e-05	0.82519	0.82519
Cryptobacterium	0.150608	0.000387745	0.00108709
Olsenella	0.100119	0.00775075	0.0129741
Bacteroides	-0.15498	0.00315582	0.00607495
Phocaeicola	0.0689371	0.0846378	0.114921
Bacteroidales NA	0.112848	0.0235068	0.0377088
Porphyromonadaceae NA	0.067279	0.0441461	0.067985
Porphyromonas	-0.0916995	0.00092235	0.0022194
Tannerella	0.0422744	0.0983619	0.130584
Alloprevotella	-0.0578289	0.141782	0.185038
Prevotellaceae NA	0.107056	0.00690227	0.0118105
Prevotella	-0.129323	0.00569595	0.00996791
Bergeyella	-0.208944	6.85712e-08	7.54283e-07
Capnocytophaga	-0.215102	2.91103e-07	1.60106e-06
Sphingobacteriales WCHB1-69 NA	0.0400126	0.397481	0.470862
SR1 NA	-0.14633	0.0019229	0.00411288
Gemella	-0.111604	0.00047401	0.00125858
Abiotrophia	-0.0249712	0.553727	0.592181
Granulicatella	-0.136666	5.32668e-05	0.000170898
Lactobacillus	0.402451	2.84785e-19	2.19284e-17
Streptococcus	-0.0488153	0.0708819	0.101072
Clostridiales vadinBB60 NA	0.0308659	0.511448	0.562592
Defluviitaleaceae UCG-011	0.0483305	0.355312	0.43427
Pseudoramibacter	0.147964	0.00264897	0.00523002
Parvimonas	0.00434983	0.424042	0.489479
Family XIII UCG-001	0.0145331	0.480984	0.544643
Incertae Sedis	0.105126	0.0477543	0.069379
Mogibacterium	-0.0966966	0.0733238	0.102653
Clostridiales Family-XIII NA	0.0180008	0.509887	0.562592
Eubacterium brachy group	0.153586	0.000591022	0.00151696
Eubacterium nodatum group	-0.185902	1.14142e-07	9.76549e-07
Butyrivibrio	-0.123937	0.00480941	0.00881725
Catonella	-0.135311	0.000395306	0.00108709
Johnsonella	-0.0601692	0.146237	0.187671
Lachnoanaerobaculum	-0.105827	0.047	0.069379
Lachnospiraceae NA	-0.126599	0.00136173	0.00308391
Oribacterium	-0.192605	1.19393e-05	4.59662e-05
Shuttleworthia	0.150434	0.00091087	0.0022194
Stomatobaculum	-0.0633563	0.0252232	0.0396364
Peptococcus	-0.0496044	0.250655	0.316401
Filifactor	0.086754	0.0850717	0.114921
Peptoclostridium	-0.000555761	0.823772	0.82519
Peptostreptococcus	-0.161928	1.02791e-05	4.22086e-05
Ruminococcaceae UCG-014	-0.101695	0.00248181	0.00502892
Bulleidia	0.134802	0.00395594	0.00742944
Solobacterium	-0.177204	1.45693e-06	7.0115e-06
Anaeroglobus	0.238293	1.83775e-08	2.83014e-07
Dialister	0.115114	0.000173885	0.000514967
Megasphaera	-0.0424797	0.425911	0.489479
Veillonellaceae NA	0.208115	7.66546e-06	3.472e-05
Selenomonas	-0.0293675	0.548962	0.592181
Veillonella	-0.105293	0.00797529	0.0130659
Fusobacterium	-0.216865	4.49821e-05	0.000150592
Leptotrichia	-0.190103	1.62266e-07	1.13586e-06
Leptotrichiaceae NA	-0.0306988	0.663227	0.699568
Lautropia	-0.102352	0.00535198	0.00958379
Eikenella	-0.0106526	0.790652	0.811737
Kingella	-0.0536052	0.267931	0.332753
Neisseria	-0.277856	1.27505e-11	3.27263e-10
Desulfobulbus	-0.00795208	0.783748	0.811737
Campylobacter	-0.114068	0.00182064	0.0040054
Cardiobacterium	-0.179442	2.15599e-07	1.38343e-06
Actinobacillus	-0.151806	1.04151e-05	4.22086e-05
Aggregatibacter	-0.0464048	0.0473615	0.069379
Haemophilus	-0.23619	9.65031e-12	3.27263e-10
Saccharibacteria NA	-0.111849	0.00104079	0.0024285
Treponema	0.180976	1.42523e-07	1.09743e-06
Fretibacterium	0.213857	2.72338e-07	1.60106e-06
Mycoplasma	0.215242	6.01884e-08	7.54283e-07

## Sheet: CDC periodontitis vs health
Taxa	Effect Size	pvalue	adjusted p value
Actinomyces	-0.317209	0	0
Actinomycetaceae NA	-0.0103336	0.804149	0.843969
Alloscardovia	-0.0722428	0.117514	0.145945
Bifidobacterium	0.0168959	0.521418	0.589806
Parascardovia	-0.0448735	0.147412	0.180171
Scardovia	-0.0785101	0.0079665	0.0120278
Corynebacterium	-0.240412	6.25867e-12	2.83481e-11
Rothia	-0.314138	0	0
Atopobium	-0.160198	9.99629e-07	2.19918e-06
Cryptobacterium	-0.0602387	0.0486165	0.0645426
Olsenella	0.0725095	0.0324697	0.0462994
Bacteroides	-0.115239	0.000155333	0.000271833
Phocaeicola	0.183694	5.53223e-07	1.33119e-06
Bacteroidales NA	0.207509	3.99515e-08	1.23051e-07
Porphyromonadaceae NA	0.0995634	5.31703e-06	1.0774e-05
Porphyromonas	0.0155194	0.837958	0.853534
Tannerella	0.146094	5.82552e-08	1.72525e-07
Alloprevotella	-0.19433	4.97852e-09	1.66672e-08
Prevotellaceae NA	0.261439	7.15209e-13	3.67141e-12
Prevotella	-0.295915	0	0
Bergeyella	-0.302768	0	0
Capnocytophaga	-0.198564	2.05038e-07	5.63854e-07
Sphingobacteriales WCHB1-69 NA	0.105199	0.0193806	0.0281567
SR1 NA	-0.0157229	0.849311	0.853534
Gemella	-0.242521	5.17468e-15	3.065e-14
Abiotrophia	-0.0563464	0.284209	0.336678
Granulicatella	-0.311364	0	0
Lactobacillus	0.00720812	0.665063	0.721265
Streptococcus	-0.35747	5.20417e-18	3.33934e-17
Clostridiales vadinBB60 NA	0.168738	6.50815e-06	1.28494e-05
Defluviitaleaceae UCG-011	0.306101	1.03433e-14	5.68883e-14
Pseudoramibacter	0.109421	0.0077968	0.0120071
Parvimonas	0.0211917	0.0645162	0.0841991
Family XIII UCG-001	0.101687	0.00704406	0.0112998
Incertae Sedis	0.235978	3.6505e-10	1.33852e-09
Mogibacterium	-0.0784078	0.227006	0.273116
Clostridiales Family-XIII NA	0.187186	2.63566e-07	6.76487e-07
Eubacterium brachy group	0.0673786	0.0415303	0.0571042
Eubacterium nodatum group	-0.0490813	0.580104	0.638114
Butyrivibrio	-0.0771408	0.0128409	0.0190144
Catonella	-0.105622	0.0693603	0.0890123
Johnsonella	0.056632	0.528528	0.589806
Lachnoanaerobaculum	-0.196092	3.71443e-07	9.22617e-07
Lachnospiraceae NA	-0.0972474	0.0348272	0.0487581
Oribacterium	-0.205901	2.59381e-07	6.76487e-07
Shuttleworthia	0.0333537	0.703764	0.752637
Stomatobaculum	-0.102828	0.00249017	0.00407965
Peptococcus	0.106115	0.000277141	0.00046391
Filifactor	0.318402	3.09512e-21	2.16658e-20
Peptoclostridium	0.03636	0.101641	0.1283
Peptostreptococcus	-0.0451691	0.480275	0.551957
Ruminococcaceae UCG-014	-0.140348	0.000212697	0.000363948
Bulleidia	0.15252	3.64503e-05	6.84555e-05
Solobacterium	-0.181842	7.39218e-07	1.72484e-06
Anaeroglobus	0.122815	3.03921e-06	6.32484e-06
Dialister	0.0234148	0.0071996	0.0113137
Megasphaera	-0.166711	1.54938e-07	4.41862e-07
Veillonellaceae NA	0.0380116	0.443582	0.517513
Selenomonas	-0.105718	0.0441293	0.0596133
Veillonella	-0.325404	0	0
Fusobacterium	-0.170312	9.28056e-06	1.78651e-05
Leptotrichia	-0.269163	0	0
Leptotrichiaceae NA	0.0836065	0.000147946	0.000264926
Lautropia	-0.166806	2.32371e-06	4.97015e-06
Eikenella	0.00768566	0.811087	0.843969
Kingella	-0.21723	6.58655e-11	2.66929e-10
Neisseria	-0.200407	6.01648e-11	2.57371e-10
Desulfobulbus	0.226716	2.29981e-09	8.04933e-09
Campylobacter	-0.239658	2.0538e-12	9.8839e-12
Cardiobacterium	-0.173945	1.17419e-08	3.76719e-08
Actinobacillus	-0.13948	8.42084e-07	1.90707e-06
Aggregatibacter	-0.0109751	0.853534	0.853534
Haemophilus	-0.317579	0	0
Saccharibacteria NA	-0.153662	7.55382e-05	0.000138487
Treponema	0.299911	8.60654e-25	6.62704e-24
Fretibacterium	0.344412	1.01663e-28	8.69786e-28
Mycoplasma	0.198851	1.69706e-10	6.53368e-10

## Sheet: CDC caries+perio vs health
Taxa	Effect Size	pvalue	adjusted p value
Actinomyces	-0.493492	0	0
Actinomycetaceae NA	-0.124243	0.000195316	0.000246547
Alloscardovia	-0.0625864	0.0376379	0.0414017
Bifidobacterium	0.23887	1.07088e-12	2.06144e-12
Parascardovia	0.169565	4.14579e-07	5.91158e-07
Scardovia	0.0196172	0.364541	0.374263
Corynebacterium	-0.371321	0	0
Rothia	-0.521274	0	0
Atopobium	-0.203438	7.77106e-09	1.27313e-08
Cryptobacterium	0.0981139	0.02334	0.0260461
Olsenella	0.183129	4.9526e-07	6.93364e-07
Bacteroides	-0.192454	8.75492e-10	1.53211e-09
Phocaeicola	0.285967	7.14026e-20	1.77355e-19
Bacteroidales NA	0.361569	1.79383e-28	5.31251e-28
Porphyromonadaceae NA	0.0686377	3.64253e-05	4.75381e-05
Porphyromonas	-0.0133956	0.44047	0.446266
Tannerella	0.1674	2.46335e-16	5.57876e-16
Alloprevotella	-0.269182	2.31291e-14	4.81335e-14
Prevotellaceae NA	0.412053	4.71637e-35	1.45264e-34
Prevotella	-0.43205	0	0
Bergeyella	-0.462744	0	0
Capnocytophaga	-0.391423	0	0
Sphingobacteriales WCHB1-69 NA	0.109538	0.0094458	0.0108556
SR1 NA	-0.0787201	0.00433291	0.00505507
Gemella	-0.453308	0	0
Abiotrophia	-0.179598	1.50087e-08	2.40764e-08
Granulicatella	-0.562711	0	0
Lactobacillus	0.307556	1.24528e-20	3.19621e-20
Streptococcus	-0.50817	0	0
Clostridiales vadinBB60 NA	0.264698	1.94948e-15	4.16973e-15
Defluviitaleaceae UCG-011	0.389191	9.56245e-27	2.72707e-26
Pseudoramibacter	0.249173	5.75502e-16	1.2661e-15
Parvimonas	-0.0161926	0.058299	0.0623476
Family XIII UCG-001	0.170551	1.90228e-08	2.9893e-08
Incertae Sedis	0.421964	3.09283e-36	9.92284e-36
Mogibacterium	-0.139923	0.00155194	0.00189681
Clostridiales Family-XIII NA	0.228291	5.25399e-14	1.03733e-13
Eubacterium brachy group	0.0795433	0.00135728	0.00168565
Eubacterium nodatum group	-0.124519	0.0023551	0.00278989
Butyrivibrio	-0.194267	4.98653e-10	8.92937e-10
Catonella	-0.177287	9.64637e-08	1.45641e-07
Johnsonella	0.0488044	0.508642	0.508642
Lachnoanaerobaculum	-0.282883	1.04083e-17	2.42861e-17
Lachnospiraceae NA	-0.201604	1.2307e-05	1.63386e-05
Oribacterium	-0.424832	0	0
Shuttleworthia	0.13264	5.83511e-05	7.48839e-05
Stomatobaculum	-0.218636	4.60099e-09	7.70166e-09
Peptococcus	0.132483	3.68851e-06	4.98273e-06
Filifactor	0.431927	2.17257e-43	7.27338e-43
Peptoclostridium	0.100308	0.00230122	0.00276866
Peptostreptococcus	-0.0805941	0.0192266	0.0217713
Ruminococcaceae UCG-014	-0.21609	2.53828e-09	4.34328e-09
Bulleidia	0.187441	2.61462e-07	3.7986e-07
Solobacterium	-0.303555	0	0
Anaeroglobus	0.262082	7.96191e-23	2.11402e-22
Dialister	0.0468511	5.81086e-07	7.98993e-07
Megasphaera	-0.220335	1.29937e-10	2.38217e-10
Veillonellaceae NA	0.20174	1.06176e-07	1.57223e-07
Selenomonas	-0.101671	0.0861069	0.0908251
Veillonella	-0.507503	0	0
Fusobacterium	-0.342093	0	0
Leptotrichia	-0.425825	0	0
Leptotrichiaceae NA	0.103017	7.71476e-08	1.18807e-07
Lautropia	-0.265405	0	0
Eikenella	-0.00705094	0.311715	0.324352
Kingella	-0.275296	5.20417e-18	1.25225e-17
Neisseria	-0.403917	0	0
Desulfobulbus	0.252186	3.5846e-14	7.26353e-14
Campylobacter	-0.366394	0	0
Cardiobacterium	-0.333554	0	0
Actinobacillus	-0.286411	0	0
Aggregatibacter	-0.0687706	0.042893	0.0465178
Haemophilus	-0.555138	0	0
Saccharibacteria NA	-0.251586	1.65895e-11	3.11559e-11
Treponema	0.483696	4.69846e-65	1.72277e-64
Fretibacterium	0.458591	3.07569e-51	1.07649e-50
Mycoplasma	0.310408	3.11148e-26	8.55658e-26

## Sheet: CDC edentulism vs health
Taxa	Effect Size	pvalue	adjusted p value
Actinomyces	0.452307	2.56624e-09	8.23334e-09
Actinomycetaceae NA	-0.431284	4.64906e-16	2.98315e-15
Alloscardovia	0.284166	4.10121e-08	1.1696e-07
Bifidobacterium	0.620893	5.4447e-33	5.98917e-32
Parascardovia	0.394132	5.60742e-15	3.32132e-14
Scardovia	-0.0560752	0.660406	0.678017
Corynebacterium	-0.495522	0	0
Rothia	0.824674	1.35689e-38	1.74134e-37
Atopobium	0.409961	5.0273e-10	1.84334e-09
Cryptobacterium	0.33864	1.02622e-09	3.43559e-09
Olsenella	0.179022	0.000677015	0.00113326
Bacteroides	0.201047	6.68614e-05	0.000132008
Phocaeicola	0.241284	8.59524e-05	0.000165458
Bacteroidales NA	0.110306	0.0168536	0.023595
Porphyromonadaceae NA	-0.427361	5.20417e-18	4.45246e-17
Porphyromonas	-0.141378	4.50965e-07	1.18237e-06
Tannerella	-0.306492	2.67539e-09	8.2402e-09
Alloprevotella	-0.231272	9.0983e-12	3.68721e-11
Prevotellaceae NA	0.165107	0.00366154	0.00552821
Prevotella	0.305731	0.000274291	0.000491171
Bergeyella	0.012823	0.0473988	0.062926
Capnocytophaga	-0.285569	2.10417e-13	1.01263e-12
Sphingobacteriales WCHB1-69 NA	0.129859	0.0172028	0.0236538
SR1 NA	-0.0790441	0.113093	0.138225
Gemella	0.290442	6.36822e-05	0.00012904
Abiotrophia	-0.266595	5.01836e-05	0.000104436
Granulicatella	0.52225	5.39865e-10	1.88953e-09
Lactobacillus	0.793277	1.4487e-46	2.78874e-45
Streptococcus	0.847218	1.58132e-43	2.43523e-42
Clostridiales vadinBB60 NA	0.235723	1.06013e-05	2.26751e-05
Defluviitaleaceae UCG-011	0.205137	0.000839624	0.00137555
Pseudoramibacter	0.283965	1.36504e-06	3.28462e-06
Parvimonas	-0.280441	1.96418e-11	7.56208e-11
Family XIII UCG-001	0.0770424	0.115307	0.138729
Incertae Sedis	0.21171	0.000557528	0.000953993
Mogibacterium	-0.0137233	0.0364084	0.0491832
Clostridiales Family-XIII NA	0.0860831	0.090869	0.112853
Eubacterium brachy group	-0.401732	8.15511e-14	4.18629e-13
Eubacterium nodatum group	-0.326716	2.27939e-13	1.03243e-12
Butyrivibrio	0.0508337	0.179591	0.209523
Catonella	-0.23041	4.76018e-07	1.18237e-06
Johnsonella	0.0670392	0.244579	0.27695
Lachnoanaerobaculum	0.122492	0.472632	0.505453
Lachnospiraceae NA	-0.0546518	0.341736	0.370615
Oribacterium	0.0698828	0.505859	0.533578
Shuttleworthia	0.06425	0.140834	0.166834
Stomatobaculum	0.263165	0.00387033	0.00573107
Peptococcus	-0.200113	0.000233537	0.000428151
Filifactor	-0.028846	0.676833	0.685738
Peptoclostridium	-0.107671	0.0773819	0.0976788
Peptostreptococcus	-0.297278	4.74534e-12	2.02995e-11
Ruminococcaceae UCG-014	-0.111452	0.00182518	0.00281077
Bulleidia	0.0909748	0.0691767	0.0887768
Solobacterium	0.0887328	0.285866	0.315744
Anaeroglobus	-0.146496	0.0546896	0.0713746
Dialister	-0.386508	2.15487e-14	1.18518e-13
Megasphaera	0.225733	0.00123231	0.00197683
Veillonellaceae NA	0.261658	4.70247e-07	1.18237e-06
Selenomonas	-0.247391	4.18183e-09	1.23847e-08
Veillonella	0.677363	3.20263e-28	3.08253e-27
Fusobacterium	-0.0634686	2.29564e-06	5.35649e-06
Leptotrichia	0.0119808	0.00137729	0.00216432
Leptotrichiaceae NA	0.227747	0.000175978	0.000330495
Lautropia	-0.450352	1.56125e-17	1.20216e-16
Eikenella	0.191891	0.000308082	0.000539144
Kingella	-0.276363	4.14822e-07	1.14076e-06
Neisseria	-0.184598	2.83347e-06	6.41698e-06
Desulfobulbus	0.254249	4.41109e-06	9.7044e-06
Campylobacter	0.148409	0.543846	0.565893
Cardiobacterium	-0.484352	0	0
Actinobacillus	-0.174023	0.00520391	0.0075604
Aggregatibacter	-0.503095	0	0
Haemophilus	-0.0281853	0.00923359	0.0131664
Saccharibacteria NA	0.0222947	0.718919	0.718919
Treponema	-0.432139	8.32667e-17	5.82867e-16
Fretibacterium	-0.0983591	0.189036	0.217251
Mycoplasma	-0.0789726	0.28704	0.315744
