# Supplementary material for: Oral‐Rinse‐Sourced Microbiota in Oral Health and Diseases in a Representative US Adult Population: Implications for Diagnostics
Source: J Clin Periodontol. 2026 Jan 14;53(5):760–73. doi: 10.1111/jcpe.70101 (PMC13086544; doi:10.1111/jcpe.70101)
Supplement: Supplementary file 3 — Data S3: Supplementary Spreadsheet 2. Differential abundance by DESeq2 in different oral conditions. [file JCPE-53-760-s002.xlsx]

## Sheet: ACES caries vs health
Taxa	log2FoldChange	pvalue	adjusted p value
Actinomyces	0.174852	0.172523	0.288788
Actinomycetaceae NA	-0.507002	0.0916269	0.164076
Alloscardovia	-0.56669	0.32837	0.477066
Bifidobacterium	1.05494	0.0224028	0.0596961
Parascardovia	3.00107	0.000257116	0.00282828
Scardovia	0.44955	0.249185	0.391577
Corynebacterium	-0.119163	0.495562	0.624332
Rothia	0.388252	0.0102904	0.0360163
Atopobium	-0.0754844	0.659294	0.746554
Cryptobacterium	1.27407	0.0102406	0.0360163
Olsenella	1.3793	0.0224829	0.0596961
Bacteroides	-0.0215788	0.965435	0.965435
Phocaeicola	1.41209	0.081859	0.157578
Bacteroidales NA	1.13583	0.0259424	0.0644376
Porphyromonadaceae NA	0.531911	0.0661689	0.137703
Porphyromonas	0.172524	0.309537	0.467504
Tannerella	0.525838	0.0251074	0.0644376
Alloprevotella	0.254929	0.115448	0.202034
Prevotellaceae NA	1.70083	0.00900647	0.0348741
Prevotella	-0.131864	0.232635	0.373185
Bergeyella	0.172167	0.417764	0.574426
Capnocytophaga	-0.132335	0.45395	0.602657
Sphingobacteriales WCHB1-69 NA	0.378504	0.531878	0.624332
SR1 NA	-1.00406	0.00905821	0.0348741
Gemella	0.478594	0.003324	0.0170632
Abiotrophia	-0.305119	0.344641	0.4894
Granulicatella	0.0452064	0.721622	0.793784
Lactobacillus	1.39646	0.0140562	0.045532
Streptococcus	0.545848	8.09891e-05	0.00155904
Clostridiales vadinBB60 NA	0.206652	0.805279	0.849404
Defluviitaleaceae UCG-011	0.678766	0.325993	0.477066
Pseudoramibacter	2.71983	0.000985421	0.0070235
Parvimonas	0.1141	0.533221	0.624332
Family XIII UCG-001	0.466218	0.309645	0.467504
Incertae Sedis	1.3391	0.0816452	0.157578
Mogibacterium	-0.452747	0.00472734	0.0227503
Clostridiales Family-XIII NA	0.423429	0.349571	0.4894
Eubacterium brachy group	0.62254	0.0166015	0.049166
Eubacterium nodatum group	-0.843064	2.72517e-05	0.000787685
Butyrivibrio	-1.15218	0.00221713	0.0131322
Catonella	-0.683202	0.00040891	0.00393576
Johnsonella	-0.333099	0.535141	0.624332
Lachnoanaerobaculum	-0.361654	0.0323758	0.0779043
Lachnospiraceae NA	-0.903555	0.00326848	0.0170632
Oribacterium	-0.682209	3.0689e-05	0.000787685
Shuttleworthia	1.38457	0.00819623	0.0348741
Stomatobaculum	-0.54762	0.00100336	0.0070235
Peptococcus	0.0418569	0.893995	0.922595
Filifactor	0.918063	0.0384463	0.089708
Peptoclostridium	0.095571	0.789837	0.849404
Peptostreptococcus	-0.517717	0.0141918	0.045532
Ruminococcaceae UCG-014	-0.393915	0.0687525	0.139314
Bulleidia	0.92225	0.089185	0.164076
Solobacterium	-0.383956	0.0155274	0.0478245
Anaeroglobus	1.42422	0.000253606	0.00282828
Dialister	1.07357	7.23208e-07	5.5687e-05
Megasphaera	0.00952868	0.962856	0.965435
Veillonellaceae NA	0.0688263	0.898631	0.922595
Selenomonas	-0.0472384	0.802794	0.849404
Veillonella	-0.0642796	0.575068	0.660899
Fusobacterium	-0.349813	0.000950604	0.0070235
Leptotrichia	-0.188937	0.181925	0.298048
Leptotrichiaceae NA	1.7502	0.0528145	0.116192
Lautropia	-0.732268	0.0196184	0.0559487
Eikenella	0.429272	0.525504	0.624332
Kingella	0.174232	0.520797	0.624332
Neisseria	-0.437776	0.044082	0.0998327
Desulfobulbus	0.429552	0.720618	0.793784
Campylobacter	-0.185963	0.0909378	0.164076
Cardiobacterium	-0.372936	0.156454	0.26771
Actinobacillus	0.305174	0.433878	0.586115
Aggregatibacter	0.229854	0.499692	0.624332
Haemophilus	-0.108932	0.497053	0.624332
Saccharibacteria NA	-0.405343	0.0657357	0.137703
Treponema	0.995423	0.000160597	0.00247319
Fretibacterium	1.06014	0.00825028	0.0348741
Mycoplasma	1.13	0.00206452	0.0131322

## Sheet: ACES periodontitis vs health
Taxa	log2FoldChange	pvalue	adjusted p value
Actinomyces	-0.223324	0.00234952	0.00646117
Actinomycetaceae NA	0.430694	0.00924463	0.0197732
Alloscardovia	0.14764	0.661263	0.697497
Bifidobacterium	0.587565	0.0267647	0.0468381
Parascardovia	1.94181	0.000232448	0.000852308
Scardovia	0.272776	0.244649	0.294343
Corynebacterium	-0.189624	0.0709576	0.102808
Rothia	-0.0893194	0.319065	0.356058
Atopobium	-0.236073	0.0229388	0.0410764
Cryptobacterium	0.755039	0.0137057	0.027772
Olsenella	1.13196	0.000150321	0.000643041
Bacteroides	-0.0143682	0.959015	0.959015
Phocaeicola	2.28552	4.17429e-15	6.42841e-14
Bacteroidales NA	1.08808	1.68109e-05	8.62961e-05
Porphyromonadaceae NA	0.587023	0.000193572	0.000784477
Porphyromonas	0.182513	0.0523903	0.0823277
Tannerella	0.730823	2.36252e-08	1.65376e-07
Alloprevotella	-0.247424	0.00770067	0.0174397
Prevotellaceae NA	2.39451	7.322e-12	7.04743e-11
Prevotella	-0.196622	0.00279832	0.00743002
Bergeyella	-1.11974	5.02777e-21	3.87138e-19
Capnocytophaga	-0.00545112	0.957762	0.959015
Sphingobacteriales WCHB1-69 NA	0.754295	0.0179539	0.0337183
SR1 NA	-0.342826	0.123474	0.161144
Gemella	-0.313486	0.000729009	0.00224535
Abiotrophia	-0.372335	0.0552138	0.0850293
Granulicatella	-0.272405	0.000342736	0.00119958
Lactobacillus	1.24616	0.000211407	0.000813916
Streptococcus	-0.195345	0.0107733	0.0224201
Clostridiales vadinBB60 NA	1.44177	5.83996e-06	3.21198e-05
Defluviitaleaceae UCG-011	1.80707	3.42598e-09	2.93111e-08
Pseudoramibacter	1.63984	1.79908e-06	1.06561e-05
Parvimonas	0.240583	0.0214996	0.0394159
Family XIII UCG-001	0.435212	0.0501933	0.0805184
Incertae Sedis	2.13241	1.07562e-08	8.2823e-08
Mogibacterium	-0.147327	0.10266	0.13629
Clostridiales Family-XIII NA	0.863018	0.000434216	0.00145368
Eubacterium brachy group	0.245911	0.100811	0.136183
Eubacterium nodatum group	-0.037478	0.733863	0.753433
Butyrivibrio	-0.423623	0.0726409	0.102808
Catonella	-0.264638	0.0150801	0.0297736
Johnsonella	0.348452	0.259995	0.2988
Lachnoanaerobaculum	-0.293538	0.00489004	0.0121462
Lachnospiraceae NA	-0.356018	0.0488755	0.0800726
Oribacterium	-0.2803	0.00338637	0.00869169
Shuttleworthia	0.659651	0.0178828	0.0337183
Stomatobaculum	-0.119938	0.249448	0.2955
Peptococcus	0.619458	0.000510368	0.00163743
Filifactor	1.79046	1.21592e-14	1.33752e-13
Peptoclostridium	0.223829	0.296468	0.335706
Peptostreptococcus	0.0497632	0.686942	0.714791
Ruminococcaceae UCG-014	-0.271446	0.0351317	0.0588074
Bulleidia	0.360947	0.21589	0.268121
Solobacterium	-0.251795	0.00624788	0.015034
Anaeroglobus	0.814609	3.8751e-05	0.000186489
Dialister	0.570123	3.83208e-07	2.45892e-06
Megasphaera	-0.220145	0.0707717	0.102808
Veillonellaceae NA	-0.479275	0.130003	0.166837
Selenomonas	0.0717703	0.516354	0.55999
Veillonella	-0.22165	0.00153419	0.00454355
Fusobacterium	0.0286424	0.647654	0.69263
Leptotrichia	-0.119396	0.139369	0.175925
Leptotrichiaceae NA	4.16439	2.94333e-15	6.42841e-14
Lautropia	-0.401309	0.0323535	0.0553605
Eikenella	0.598763	0.0906648	0.124664
Kingella	-0.112771	0.512024	0.55999
Neisseria	-0.158258	0.233837	0.285801
Desulfobulbus	2.61572	7.47657e-15	9.59493e-14
Campylobacter	-0.175436	0.0070091	0.0163546
Cardiobacterium	-0.28952	0.0656077	0.0990547
Actinobacillus	-0.267122	0.259942	0.2988
Aggregatibacter	0.361809	0.0734344	0.102808
Haemophilus	-0.301761	0.00178418	0.00508821
Saccharibacteria NA	-0.344897	0.00863513	0.0189973
Treponema	1.30852	1.3887e-18	5.34649e-17
Fretibacterium	1.57121	3.8049e-15	6.42841e-14
Mycoplasma	0.798427	6.53769e-05	0.000296119

## Sheet: ACES caries+perio vs health
Taxa	log2FoldChange	pvalue	adjusted p value
Actinomyces	-0.440831	9.78411e-09	2.43025e-08
Actinomycetaceae NA	0.029517	0.857841	0.880717
Alloscardovia	0.287647	0.366872	0.392349
Bifidobacterium	0.981416	3.71249e-06	6.97223e-06
Parascardovia	4.02359	4.06154e-33	3.47487e-32
Scardovia	0.787866	0.000252638	0.000389063
Corynebacterium	-0.334036	0.000991733	0.00141414
Rothia	-0.422936	6.35836e-06	1.1657e-05
Atopobium	-0.261063	0.00630652	0.00837245
Cryptobacterium	1.47282	1.29885e-10	3.70413e-10
Olsenella	2.05894	5.94701e-18	2.4101e-17
Bacteroides	0.655017	0.0402438	0.0499802
Phocaeicola	3.17291	3.48844e-45	8.95365e-44
Bacteroidales NA	2.0059	1.37521e-23	7.56367e-23
Porphyromonadaceae NA	1.21164	2.89124e-14	1.06012e-13
Porphyromonas	0.418297	1.0944e-05	1.95973e-05
Tannerella	1.12567	2.07643e-22	1.0659e-21
Alloprevotella	-0.103203	0.281795	0.305609
Prevotellaceae NA	3.25072	7.21341e-34	6.9429e-33
Prevotella	-0.276314	1.39747e-05	2.39123e-05
Bergeyella	-1.27537	2.07276e-21	9.38838e-21
Capnocytophaga	-0.439228	3.6299e-05	6.07613e-05
Sphingobacteriales WCHB1-69 NA	1.40275	1.26562e-06	2.49878e-06
SR1 NA	-0.749959	0.000583006	0.000847008
Gemella	-0.556468	2.2901e-08	5.51054e-08
Abiotrophia	-0.76121	0.000138293	0.000221845
Granulicatella	-0.560713	5.42584e-11	1.60688e-10
Lactobacillus	3.386	6.5433e-37	8.39723e-36
Streptococcus	-0.361362	3.02053e-06	5.81451e-06
Clostridiales vadinBB60 NA	2.08135	8.59802e-18	3.31024e-17
Defluviitaleaceae UCG-011	2.59413	2.94142e-26	1.88741e-25
Pseudoramibacter	3.453	1.18228e-40	2.27589e-39
Parvimonas	0.529888	2.23993e-07	4.66147e-07
Family XIII UCG-001	1.1045	1.32009e-09	3.50507e-09
Incertae Sedis	2.89195	1.05828e-26	7.40795e-26
Mogibacterium	-0.0498677	0.566277	0.589234
Clostridiales Family-XIII NA	1.53107	1.1694e-13	3.91495e-13
Eubacterium brachy group	0.860255	3.34513e-09	8.58584e-09
Eubacterium nodatum group	-0.0813804	0.468801	0.494488
Butyrivibrio	-0.911486	0.000105397	0.000172671
Catonella	-0.33573	0.00397304	0.00536708
Johnsonella	-0.0401772	0.877079	0.88862
Lachnoanaerobaculum	-0.45778	1.24663e-05	2.18161e-05
Lachnospiraceae NA	-0.646651	0.000269019	0.000406166
Oribacterium	-0.730426	9.28932e-14	3.25126e-13
Shuttleworthia	1.58466	5.09446e-12	1.56909e-11
Stomatobaculum	-0.153731	0.149512	0.166846
Peptococcus	1.08583	2.53621e-10	6.97458e-10
Filifactor	2.55473	1.15019e-38	1.7713e-37
Peptoclostridium	0.662441	0.000549659	0.000813918
Peptostreptococcus	0.197141	0.134394	0.152181
Ruminococcaceae UCG-014	-0.42606	0.00103742	0.00145239
Bulleidia	0.936269	0.000196087	0.000308137
Solobacterium	-0.323729	0.00115254	0.00158475
Anaeroglobus	1.87859	2.23446e-27	1.72053e-26
Dialister	0.98856	3.19005e-21	1.36463e-20
Megasphaera	-0.23922	0.0487113	0.0586057
Veillonellaceae NA	0.32959	0.177803	0.195584
Selenomonas	0.225039	0.034578	0.0436476
Veillonella	-0.384575	2.1496e-07	4.59776e-07
Fusobacterium	0.00641811	0.922229	0.922229
Leptotrichia	-0.239888	0.00667432	0.00871055
Leptotrichiaceae NA	4.77578	5.32682e-26	3.15512e-25
Lautropia	-1.08543	3.60868e-08	8.42025e-08
Eikenella	0.551089	0.0958824	0.110193
Kingella	-0.34271	0.0508385	0.060224
Neisseria	-0.738392	1.00192e-06	2.0302e-06
Desulfobulbus	3.42495	2.30805e-35	2.53886e-34
Campylobacter	-0.132761	0.0435636	0.0532444
Cardiobacterium	-0.941963	3.78211e-08	8.56538e-08
Actinobacillus	-0.719938	0.00804845	0.0103288
Aggregatibacter	0.359778	0.0801375	0.0934938
Haemophilus	-0.789026	2.19749e-12	7.05027e-12
Saccharibacteria NA	-0.686605	1.06982e-07	2.35361e-07
Treponema	2.12482	2.46071e-63	1.89475e-61
Fretibacterium	2.26143	6.35348e-46	2.44609e-44
Mycoplasma	1.65375	4.18636e-22	2.01469e-21

## Sheet: ACES edentulism vs health
Taxa	log2FoldChange	pvalue	adjusted p value
Actinomyces	0.613233	2.284e-08	1.2562e-07
Actinomycetaceae NA	-2.62431	2.0241e-14	1.94819e-13
Alloscardovia	1.0427	0.0204754	0.0350357
Bifidobacterium	3.76899	3.00049e-29	5.77594e-28
Parascardovia	4.9383	2.2864e-11	1.46711e-10
Scardovia	1.10718	0.00812685	0.0158798
Corynebacterium	-0.899235	3.35354e-05	9.73175e-05
Rothia	2.36059	5.90302e-70	2.27266e-68
Atopobium	1.09169	8.4633e-13	6.51674e-12
Cryptobacterium	2.17462	4.05789e-06	1.42026e-05
Olsenella	0.476965	0.453834	0.564267
Bacteroides	1.4804	0.000123378	0.00033929
Phocaeicola	0.53096	0.476365	0.570838
Bacteroidales NA	-0.61374	0.231901	0.350125
Porphyromonadaceae NA	-2.75726	2.11741e-19	2.71734e-18
Porphyromonas	-0.137943	0.440495	0.564267
Tannerella	-0.910943	0.0005566	0.00142861
Alloprevotella	-0.885159	2.31772e-07	9.91468e-07
Prevotellaceae NA	-0.240462	0.707504	0.756636
Prevotella	0.288522	0.00962694	0.0176494
Bergeyella	-0.758177	3.29936e-05	9.73175e-05
Capnocytophaga	-0.530443	0.0080808	0.0158798
Sphingobacteriales WCHB1-69 NA	-0.48592	0.397767	0.52807
SR1 NA	-1.52911	7.80893e-06	2.61429e-05
Gemella	0.451026	0.00126353	0.00304036
Abiotrophia	-0.75838	0.0266389	0.0445913
Granulicatella	0.930251	8.99869e-15	9.89856e-14
Lactobacillus	7.14144	8.27698e-74	6.37328e-72
Streptococcus	1.96715	2.21756e-56	5.69175e-55
Clostridiales vadinBB60 NA	-0.341002	0.649842	0.714826
Defluviitaleaceae UCG-011	-0.678325	0.332404	0.449037
Pseudoramibacter	0.743302	0.420928	0.549347
Parvimonas	-0.253759	0.240438	0.356033
Family XIII UCG-001	-1.13148	0.0175349	0.0306861
Incertae Sedis	-0.475708	0.545861	0.609149
Mogibacterium	-0.42295	0.00837183	0.0158798
Clostridiales Family-XIII NA	-1.20936	0.00845549	0.0158798
Eubacterium brachy group	-1.1904	0.000131486	0.000349118
Eubacterium nodatum group	-1.10691	3.82739e-07	1.47354e-06
Butyrivibrio	-0.831376	0.0171106	0.03064
Catonella	-1.09402	1.84085e-07	8.33796e-07
Johnsonella	-1.55242	0.00366823	0.00807011
Lachnoanaerobaculum	0.365312	0.0350343	0.0573966
Lachnospiraceae NA	-0.211918	0.455912	0.564267
Oribacterium	-0.0328623	0.839129	0.861506
Shuttleworthia	-0.600602	0.308129	0.423677
Stomatobaculum	0.709887	1.2774e-05	4.09832e-05
Peptococcus	-1.50363	2.45927e-06	9.01733e-06
Filifactor	-0.446817	0.284559	0.398382
Peptoclostridium	-2.36646	6.44445e-10	3.8171e-09
Peptostreptococcus	-1.15183	1.12578e-07	5.41783e-07
Ruminococcaceae UCG-014	-0.362481	0.0969236	0.155482
Bulleidia	-1.54717	0.0045472	0.00972596
Solobacterium	0.114971	0.481876	0.570838
Anaeroglobus	-0.0768909	0.861081	0.872411
Dialister	-0.340787	0.186915	0.293724
Megasphaera	0.558366	0.00150519	0.00351212
Veillonellaceae NA	-0.357651	0.461673	0.564267
Selenomonas	-1.02855	4.67884e-08	2.4018e-07
Veillonella	1.1026	1.45053e-26	2.23382e-25
Fusobacterium	-0.548362	3.41243e-05	9.73175e-05
Leptotrichia	-0.0372459	0.807414	0.851656
Leptotrichiaceae NA	-0.176784	0.829386	0.861506
Lautropia	-2.45044	1.80789e-13	1.54675e-12
Eikenella	0.404123	0.518483	0.594036
Kingella	-0.864096	0.00357396	0.00807011
Neisseria	-0.136771	0.518312	0.594036
Desulfobulbus	-0.103555	0.938854	0.938854
Campylobacter	-0.0736001	0.524603	0.594036
Cardiobacterium	-2.10637	4.12217e-12	2.88552e-11
Actinobacillus	0.146512	0.691959	0.750435
Aggregatibacter	-1.89266	3.70621e-07	1.47354e-06
Haemophilus	-0.191445	0.221189	0.340631
Saccharibacteria NA	-0.234586	0.276363	0.394073
Treponema	-0.982579	0.001063	0.00264035
Fretibacterium	-1.17611	0.00744144	0.0154862
Mycoplasma	-0.460339	0.263025	0.382131

## Sheet: CDC caries vs health
Taxa	log2FoldChange	pvalue	adjusted p value
Actinomyces	-0.0964267	0.132132	0.18841
Actinomycetaceae NA	-0.418048	0.00492952	0.0130887
Alloscardovia	-0.0642161	0.828556	0.862146
Bifidobacterium	0.890328	7.20419e-05	0.000308179
Parascardovia	2.28631	5.40414e-09	8.32238e-08
Scardovia	0.834352	1.90985e-05	9.80388e-05
Corynebacterium	-0.239276	0.00839616	0.0202033
Rothia	-0.126225	0.0796476	0.120252
Atopobium	-0.0263321	0.764959	0.818082
Cryptobacterium	0.480113	0.0456252	0.0763725
Olsenella	0.828928	0.00277173	0.00845603
Bacteroides	0.290771	0.248172	0.318487
Phocaeicola	0.691342	0.0271575	0.0510032
Bacteroidales NA	0.606716	0.0151074	0.032313
Porphyromonadaceae NA	0.898766	1.94688e-09	4.997e-08
Porphyromonas	0.0915711	0.299523	0.371988
Tannerella	0.356733	0.00285528	0.00845603
Alloprevotella	0.143148	0.0787765	0.120252
Prevotellaceae NA	0.882622	0.00807514	0.0200576
Prevotella	-0.0820509	0.141539	0.198155
Bergeyella	-0.273857	0.01274	0.0280279
Capnocytophaga	-0.241754	0.00633247	0.0162533
Sphingobacteriales WCHB1-69 NA	0.695494	0.0225295	0.0444813
SR1 NA	-0.866157	1.72061e-05	9.46338e-05
Gemella	0.0465597	0.581339	0.639473
Abiotrophia	0.109782	0.525975	0.586958
Granulicatella	-0.0957409	0.150328	0.203075
Lactobacillus	1.52898	4.26483e-08	4.1049e-07
Streptococcus	0.0623302	0.348679	0.419504
Clostridiales vadinBB60 NA	0.502484	0.121591	0.176651
Defluviitaleaceae UCG-011	0.599876	0.0562966	0.0903091
Pseudoramibacter	1.89752	2.68347e-08	3.44379e-07
Parvimonas	0.199616	0.0312108	0.0560448
Family XIII UCG-001	0.437596	0.0418005	0.0715253
Incertae Sedis	0.711854	0.0537235	0.0880152
Mogibacterium	-0.152096	0.0576137	0.0905358
Clostridiales Family-XIII NA	0.305392	0.202893	0.264793
Eubacterium brachy group	0.720563	3.77972e-08	4.1049e-07
Eubacterium nodatum group	-0.426776	2.54438e-05	0.000122448
Butyrivibrio	-0.489572	0.0211119	0.0427793
Catonella	-0.2909	0.00321388	0.00916551
Johnsonella	-0.714762	0.0124254	0.0280279
Lachnoanaerobaculum	-0.0940265	0.283181	0.357458
Lachnospiraceae NA	-0.34848	0.0329787	0.0577127
Oribacterium	-0.427758	3.18208e-07	2.72244e-06
Shuttleworthia	0.896815	0.000190621	0.00073389
Stomatobaculum	-0.122225	0.172914	0.229558
Peptococcus	-0.162811	0.316823	0.387228
Filifactor	0.671468	0.00260979	0.00837308
Peptoclostridium	-0.0684771	0.729264	0.790892
Peptostreptococcus	-0.253603	0.0232139	0.0446867
Ruminococcaceae UCG-014	-0.283959	0.0125244	0.0280279
Bulleidia	0.680256	0.0158881	0.0330644
Solobacterium	-0.235963	0.00371345	0.010212
Anaeroglobus	1.05527	4.79518e-09	8.32238e-08
Dialister	0.641208	6.00492e-10	3.0061e-08
Megasphaera	0.016152	0.876007	0.899367
Veillonellaceae NA	0.950353	0.000557973	0.0019529
Selenomonas	0.068064	0.490363	0.557561
Veillonella	-0.0824072	0.149373	0.203075
Fusobacterium	-0.176033	0.0022531	0.00754298
Leptotrichia	-0.156992	0.0312978	0.0560448
Leptotrichiaceae NA	0.148158	0.777009	0.819585
Lautropia	-0.587393	0.00025313	0.000928144
Eikenella	0.222658	0.492392	0.557561
Kingella	0.0999443	0.475748	0.55504
Neisseria	-0.530366	4.19216e-06	2.68997e-05
Desulfobulbus	0.294646	0.463178	0.548687
Campylobacter	-0.00217921	0.969761	0.969761
Cardiobacterium	-0.51604	0.000163511	0.000662649
Actinobacillus	-0.345436	0.0980511	0.145191
Aggregatibacter	-0.0127992	0.942776	0.955181
Haemophilus	-0.406154	1.16212e-06	8.9483e-06
Saccharibacteria NA	-0.465519	5.1851e-05	0.000234855
Treponema	0.801233	7.80805e-10	3.0061e-08
Fretibacterium	0.904384	1.86902e-06	1.30831e-05
Mycoplasma	0.77107	8.6707e-06	5.13572e-05

## Sheet: CDC periodontitis vs health
Taxa	log2FoldChange	pvalue	adjusted p value
Actinomyces	-0.389431	7.55158e-15	5.81472e-14
Actinomycetaceae NA	0.236436	0.0375805	0.0526127
Alloscardovia	0.141768	0.538308	0.560132
Bifidobacterium	-0.222752	0.226609	0.264378
Parascardovia	0.383671	0.285044	0.318092
Scardovia	-0.488829	0.00260939	0.0041859
Corynebacterium	-0.373814	2.15317e-07	6.63177e-07
Rothia	-0.29879	1.20437e-06	3.56678e-06
Atopobium	-0.304685	1.97886e-05	4.35348e-05
Cryptobacterium	-0.380628	0.0684635	0.0893507
Olsenella	0.406573	0.0458872	0.0619879
Bacteroides	-0.443539	0.0216524	0.0314573
Phocaeicola	0.907267	3.21972e-06	8.85424e-06
Bacteroidales NA	0.737765	1.95533e-05	4.35348e-05
Porphyromonadaceae NA	0.43245	6.39095e-05	0.000133001
Porphyromonas	0.204662	0.00158398	0.00277197
Tannerella	0.700951	3.24402e-15	3.12237e-14
Alloprevotella	-0.196307	0.00216442	0.00354597
Prevotellaceae NA	2.11007	2.56086e-19	3.28644e-18
Prevotella	-0.290149	1.1881e-10	4.81492e-10
Bergeyella	-1.11437	1.0687e-43	8.22896e-42
Capnocytophaga	-0.0497587	0.483107	0.516656
Sphingobacteriales WCHB1-69 NA	0.836657	0.000120418	0.000231805
SR1 NA	-0.115168	0.4534	0.491716
Gemella	-0.404604	2.04828e-10	7.51037e-10
Abiotrophia	-0.161196	0.232194	0.26685
Granulicatella	-0.334818	1.37243e-10	5.28385e-10
Lactobacillus	-0.230515	0.316677	0.348344
Streptococcus	-0.423244	4.97992e-16	5.47791e-15
Clostridiales vadinBB60 NA	1.41467	3.37656e-11	1.52938e-10
Defluviitaleaceae UCG-011	2.1062	6.43816e-26	1.65246e-24
Pseudoramibacter	1.07846	2.82661e-06	8.06107e-06
Parvimonas	0.317697	9.9119e-06	2.46199e-05
Family XIII UCG-001	0.688334	4.5441e-06	1.20654e-05
Incertae Sedis	1.75101	3.6237e-12	1.99303e-11
Mogibacterium	0.0397452	0.523308	0.551982
Clostridiales Family-XIII NA	1.14472	3.39361e-12	1.99303e-11
Eubacterium brachy group	0.397073	0.00011272	0.00022255
Eubacterium nodatum group	0.153247	0.0435026	0.059816
Butyrivibrio	-0.229932	0.158306	0.194105
Catonella	-0.0287739	0.70207	0.720792
Johnsonella	0.281775	0.185582	0.219844
Lachnoanaerobaculum	-0.191852	0.00768261	0.0118312
Lachnospiraceae NA	-0.472829	0.000125076	0.000234899
Oribacterium	-0.342876	1.80139e-07	5.77946e-07
Shuttleworthia	0.218302	0.252867	0.286334
Stomatobaculum	-0.00636218	0.92942	0.92942
Peptococcus	0.682188	2.04335e-08	6.84077e-08
Filifactor	1.62292	3.09271e-25	5.95346e-24
Peptoclostridium	0.20072	0.172806	0.207907
Peptostreptococcus	0.194303	0.0223029	0.0318023
Ruminococcaceae UCG-014	-0.317278	0.000347887	0.000622961
Bulleidia	0.540916	0.00690991	0.0108584
Solobacterium	-0.0896052	0.158813	0.194105
Anaeroglobus	0.423427	0.00186044	0.00318342
Dialister	0.192261	0.0131122	0.0197969
Megasphaera	-0.344452	3.94944e-05	8.44742e-05
Veillonellaceae NA	0.0282972	0.897385	0.909192
Selenomonas	-0.140502	0.0650428	0.0863499
Veillonella	-0.36482	2.17644e-14	1.39655e-13
Fusobacterium	-0.0622715	0.149441	0.188638
Leptotrichia	-0.380815	5.1351e-12	2.63602e-11
Leptotrichiaceae NA	2.31508	1.15274e-10	4.81492e-10
Lautropia	-0.812512	2.40962e-10	8.43368e-10
Eikenella	0.433939	0.07495	0.0961858
Kingella	-0.528038	7.5992e-06	1.95046e-05
Neisseria	-0.353443	0.000111227	0.00022255
Desulfobulbus	1.51286	1.63188e-11	7.85343e-11
Campylobacter	-0.137769	0.00212191	0.00354597
Cardiobacterium	-0.4643	1.73169e-05	4.11557e-05
Actinobacillus	-0.606882	0.000197635	0.000362331
Aggregatibacter	0.340209	0.0145808	0.0215908
Haemophilus	-0.507667	1.42345e-14	9.96416e-14
Saccharibacteria NA	-0.387947	1.76381e-05	4.11557e-05
Treponema	1.32465	3.6478e-40	1.4044e-38
Fretibacterium	1.36492	1.70414e-24	2.62437e-23
Mycoplasma	1.05534	6.09649e-15	5.21588e-14

## Sheet: CDC caries+perio vs health
Taxa	log2FoldChange	pvalue	adjusted p value
Actinomyces	-0.532028	9.76859e-29	5.37272e-28
Actinomycetaceae NA	-0.269189	0.0108436	0.0128455
Alloscardovia	0.278458	0.182094	0.197482
Bifidobacterium	0.938355	7.93449e-10	1.27282e-09
Parascardovia	2.53	3.64329e-25	1.21971e-24
Scardovia	0.383379	0.00836848	0.0100683
Corynebacterium	-0.621556	3.22321e-21	8.55817e-21
Rothia	-0.580494	9.23464e-24	2.73488e-23
Atopobium	-0.30903	1.14283e-06	1.59996e-06
Cryptobacterium	0.58907	0.000302783	0.000388572
Olsenella	1.32315	4.04825e-15	8.20303e-15
Bacteroides	0.19939	0.298797	0.31517
Phocaeicola	1.69789	9.6033e-28	4.62159e-27
Bacteroidales NA	1.48888	4.74361e-26	1.73932e-25
Porphyromonadaceae NA	0.971987	3.48062e-21	8.93359e-21
Porphyromonas	0.361884	2.0718e-09	3.25569e-09
Tannerella	0.893333	6.78874e-30	4.02102e-29
Alloprevotella	-0.0486375	0.422036	0.439146
Prevotellaceae NA	2.54959	1.0172e-40	1.11892e-39
Prevotella	-0.350046	1.94519e-17	4.04809e-17
Bergeyella	-0.886022	1.24075e-26	5.02829e-26
Capnocytophaga	-0.576699	2.20527e-18	4.8516e-18
Sphingobacteriales WCHB1-69 NA	1.26268	1.47092e-10	2.40981e-10
SR1 NA	-0.525772	0.000230268	0.000300519
Gemella	-0.606529	1.16914e-22	3.33422e-22
Abiotrophia	-0.875667	7.52375e-12	1.31666e-11
Granulicatella	-0.644719	6.55732e-36	4.59013e-35
Lactobacillus	1.85653	5.50028e-22	1.51258e-21
Streptococcus	-0.497367	2.24944e-24	6.92828e-24
Clostridiales vadinBB60 NA	1.76912	1.23755e-26	5.02829e-26
Defluviitaleaceae UCG-011	2.47923	1.44789e-51	3.71626e-50
Pseudoramibacter	2.62772	7.7616e-50	1.19529e-48
Parvimonas	0.505191	4.39916e-14	8.46838e-14
Family XIII UCG-001	1.16755	5.49445e-21	1.36475e-20
Incertae Sedis	2.44825	1.98184e-37	1.69558e-36
Mogibacterium	0.070094	0.22296	0.238443
Clostridiales Family-XIII NA	1.55508	2.25493e-28	1.15753e-27
Eubacterium brachy group	0.833507	6.88082e-18	1.47173e-17
Eubacterium nodatum group	0.0341699	0.625585	0.625585
Butyrivibrio	-0.814488	1.07041e-07	1.61611e-07
Catonella	-0.150583	0.0377649	0.0430712
Johnsonella	-0.105019	0.556459	0.563781
Lachnoanaerobaculum	-0.436163	3.61181e-11	6.04586e-11
Lachnospiraceae NA	-0.570533	7.00845e-07	1.01821e-06
Oribacterium	-0.804307	1.74434e-38	1.67893e-37
Shuttleworthia	1.10557	3.68977e-12	6.60726e-12
Stomatobaculum	-0.145756	0.030967	0.0361282
Peptococcus	1.02569	6.14042e-20	1.43276e-19
Filifactor	2.00645	2.96758e-50	5.71259e-49
Peptoclostridium	0.674611	2.60597e-07	3.85884e-07
Peptostreptococcus	0.275848	0.000661839	0.000821961
Ruminococcaceae UCG-014	-0.410869	8.09379e-07	1.15411e-06
Bulleidia	0.837527	2.57417e-06	3.53949e-06
Solobacterium	-0.196787	0.00119884	0.00146525
Anaeroglobus	1.4007	5.99667e-31	3.84786e-30
Dialister	0.530884	4.53522e-14	8.51737e-14
Megasphaera	-0.32122	3.46274e-05	4.59708e-05
Veillonellaceae NA	0.756069	1.94389e-05	2.62596e-05
Selenomonas	0.0432716	0.534509	0.548763
Veillonella	-0.495148	7.93889e-27	3.59585e-26
Fusobacterium	-0.0815929	0.0555758	0.0620194
Leptotrichia	-0.412323	5.71996e-14	1.04866e-13
Leptotrichiaceae NA	2.71772	1.0383e-18	2.35145e-18
Lautropia	-1.3181	3.56085e-26	1.37093e-25
Eikenella	0.448563	0.0380369	0.0430712
Kingella	-0.746757	9.58996e-12	1.64095e-11
Neisseria	-0.845359	4.29322e-20	1.03306e-19
Desulfobulbus	1.9506	4.19271e-25	1.34516e-24
Campylobacter	-0.142119	0.000498385	0.000629109
Cardiobacterium	-1.07961	3.03132e-25	1.06096e-24
Actinobacillus	-0.88967	7.20118e-08	1.10898e-07
Aggregatibacter	0.202743	0.123464	0.13581
Haemophilus	-0.870863	2.81913e-37	2.17073e-36
Saccharibacteria NA	-0.636464	2.01778e-14	3.98382e-14
Treponema	1.81878	5.07311e-98	3.90629e-96
Fretibacterium	1.75481	2.51871e-53	9.69703e-52
Mycoplasma	1.66577	1.00227e-44	1.28624e-43

## Sheet: CDC edentulism vs health
Taxa	log2FoldChange	pvalue	adjusted p value
Actinomyces	0.459233	2.58092e-09	7.36041e-09
Actinomycetaceae NA	-2.96873	6.73043e-47	1.03649e-45
Alloscardovia	1.05107	0.00258709	0.003906
Bifidobacterium	3.36022	4.24659e-33	4.67125e-32
Parascardovia	3.58608	2.15077e-10	6.3696e-10
Scardovia	0.593342	0.028208	0.0329094
Corynebacterium	-1.10193	1.6445e-16	6.66454e-16
Rothia	2.27066	9.93206e-135	7.64769e-133
Atopobium	0.930357	2.72914e-17	1.50103e-16
Cryptobacterium	1.14538	0.000585005	0.000967154
Olsenella	0.0420747	0.914254	0.914254
Bacteroides	1.06271	0.000206262	0.000378147
Phocaeicola	-1.17761	0.00718138	0.0100539
Bacteroidales NA	-1.29763	0.000146749	0.000275602
Porphyromonadaceae NA	-3.10873	1.89178e-54	3.64168e-53
Porphyromonas	-0.295541	0.0113275	0.014537
Tannerella	-1.26089	5.66357e-14	1.98225e-13
Alloprevotella	-0.884823	1.29432e-15	4.98312e-15
Prevotellaceae NA	-1.30311	0.00402412	0.00595879
Prevotella	0.143727	0.054285	0.0623872
Bergeyella	-0.624731	1.97075e-06	4.46316e-06
Capnocytophaga	-0.580698	2.16371e-06	4.76015e-06
Sphingobacteriales WCHB1-69 NA	-1.1198	0.00502824	0.0071699
SR1 NA	-1.44924	5.8504e-09	1.60886e-08
Gemella	0.395913	9.18365e-05	0.000176785
Abiotrophia	-0.600284	0.00808799	0.011121
Granulicatella	0.883805	7.15759e-27	5.51134e-26
Lactobacillus	5.80587	2.67547e-63	6.86704e-62
Streptococcus	2.09234	1.31123e-124	5.04825e-123
Clostridiales vadinBB60 NA	-0.965753	0.0272332	0.0322609
Defluviitaleaceae UCG-011	-1.00399	0.0179862	0.0219832
Pseudoramibacter	-0.249932	0.638875	0.664775
Parvimonas	-0.456922	0.000590341	0.000967154
Family XIII UCG-001	-1.30109	1.61265e-05	3.35605e-05
Incertae Sedis	-1.67778	0.000992746	0.00156003
Mogibacterium	-0.387737	0.000309757	0.000542074
Clostridiales Family-XIII NA	-1.47479	6.06893e-06	1.29808e-05
Eubacterium brachy group	-1.24673	4.07118e-11	1.25392e-10
Eubacterium nodatum group	-1.11027	1.39471e-16	5.96626e-16
Butyrivibrio	-0.670626	0.0108802	0.0141996
Catonella	-0.969367	2.54198e-13	8.51011e-13
Johnsonella	-2.01459	5.69464e-08	1.37027e-07
Lachnoanaerobaculum	0.600504	3.03e-07	7.06999e-07
Lachnospiraceae NA	-0.161617	0.422856	0.452221
Oribacterium	-0.0839894	0.439407	0.463484
Shuttleworthia	-1.14353	0.000983961	0.00156003
Stomatobaculum	0.646093	1.28445e-08	3.41045e-08
Peptococcus	-1.79877	7.98408e-17	3.84234e-16
Filifactor	-1.23694	1.74883e-05	3.54369e-05
Peptoclostridium	-2.53109	1.63608e-20	1.04982e-19
Peptostreptococcus	-1.20284	3.16664e-17	1.62554e-16
Ruminococcaceae UCG-014	-0.378421	0.0102582	0.0136187
Bulleidia	-1.56694	3.74872e-05	7.40131e-05
Solobacterium	0.117889	0.260859	0.282903
Anaeroglobus	-0.625271	0.0161197	0.0203478
Dialister	-0.836802	2.817e-08	6.99708e-08
Megasphaera	0.413281	0.00107444	0.00165463
Veillonellaceae NA	-0.0410653	0.911129	0.914254
Selenomonas	-1.32264	4.65536e-25	3.25875e-24
Veillonella	0.97962	1.51548e-42	1.94486e-41
Fusobacterium	-0.693106	1.282e-16	5.8067e-16
Leptotrichia	-0.219634	0.0253672	0.0305199
Leptotrichiaceae NA	-2.26181	0.000393513	0.000673344
Lautropia	-2.42381	2.42493e-30	2.334e-29
Eikenella	-0.182963	0.658762	0.676329
Kingella	-1.06167	1.74688e-08	4.48366e-08
Neisseria	-0.239081	0.0986099	0.110043
Desulfobulbus	-1.60895	0.00447718	0.00650459
Campylobacter	-0.132916	0.0774686	0.0877218
Cardiobacterium	-2.06416	3.44711e-29	2.9492e-28
Actinobacillus	0.681753	0.00840206	0.0113502
Aggregatibacter	-2.03021	6.63206e-18	3.92822e-17
Haemophilus	-0.253259	0.0165429	0.0205452
Saccharibacteria NA	-0.227217	0.124478	0.136926
Treponema	-1.4374	6.34448e-15	2.32631e-14
Fretibacterium	-1.86923	1.01291e-11	3.24975e-11
Mycoplasma	-0.925766	0.000261094	0.00046754
