# Supplementary material for: Oral‐Rinse‐Sourced Microbiota in Oral Health and Diseases in a Representative US Adult Population: Implications for Diagnostics
Source: J Clin Periodontol. 2026 Jan 14;53(5):760–73. doi: 10.1111/jcpe.70101 (PMC13086544; doi:10.1111/jcpe.70101)
Supplement: Supplementary file 4 — Data S4: Supplementary Spreadsheet 3. MaAsLin2 results for linear associations between CLR‐transformed genus‐level data and oral conditions defined by caries status and the ACES periodontitis classification, under multiple covariate‐adjusted models. [file JCPE-53-760-s006.xlsx]

## Sheet: Model1
Taxa	Beta_ACES_Caries only vs Health	Beta_ACES_Periodontitis only vs Health	Beta_ACES_Caries+Periodontitis vs Health	Beta_ACES_Edentulous vs Health	FDR p value_ACES_Caries only vs Health	FDR p value_ACES_Periodontitis only vs Health	FDR p value_ACES_Caries+Periodontitis vs Health	FDR p value_ACES_Edentulous vs Health
Abiotrophia	-0.0314884	-0.499012	-1.48769	-2.26928	0.987513	0.381868	0.00068143	0.00088238
Actinobacillus	-0.438986	-0.737334	-2.39365	-1.80976	0.913229	0.220144	1.49582e-06	0.0890993
Actinomyces	-0.136003	-0.308992	-0.877257	1.43845	0.910238	0.0323545	1.16845e-09	7.82301e-07
Actinomycetaceae NA	-0.648763	0.231329	-0.290244	-1.92548	0.795291	0.674526	0.649119	7.58903e-05
Aggregatibacter	-0.585836	-0.347702	-0.753734	-3.01526	0.887067	0.631356	0.268822	1.83653e-06
Alloprevotella	-0.179573	-0.325259	-0.727337	-1.52857	0.913229	0.0886488	3.31932e-05	0.00178761
Alloscardovia	-0.7344	-0.162192	-0.518703	1.30427	0.781939	0.847201	0.45705	0.239693
Anaeroglobus	0.944118	0.902147	2.27803	-0.867419	0.665386	0.0191702	6.23122e-12	0.478708
Atopobium	-0.333231	-0.19666	-0.614394	1.20066	0.836533	0.508145	0.00350482	0.0205766
Bacteroidales NA	0.759705	0.600707	1.45908	0.905328	0.689741	0.111926	1.19456e-05	0.229659
Bacteroides	-1.64847	-0.190062	-1.07713	1.32282	0.393962	0.816558	0.0483708	0.330709
Bergeyella	-0.123704	-0.531211	-1.22677	-0.685497	0.966744	0.0207644	7.45326e-08	0.59564
Bifidobacterium	1.3533	0.286111	2.16621	4.396	0.486563	0.656001	2.60983e-08	1.69116e-11
Bulleidia	0.44514	0.275341	1.07668	0.458804	0.887067	0.631356	0.0183862	0.807567
Butyrivibrio	-0.796503	-0.930925	-1.56943	0.0937629	0.702038	0.0140629	3.68965e-05	0.997074
Campylobacter	-0.296936	-0.325784	-0.669097	0.18796	0.702038	0.0233629	1.62881e-06	0.898422
Capnocytophaga	-0.515795	-0.198879	-0.860864	-2.34205	0.66254	0.487664	3.76836e-05	4.01506e-07
Cardiobacterium	-0.289711	-0.233541	-1.17733	-2.45446	0.916502	0.668063	0.00200702	1.31072e-07
Catonella	-0.268896	-0.225313	-0.632545	-1.55039	0.914432	0.588487	0.0740277	0.00623454
Clostridiales Family-XIII NA	-0.311674	0.103482	0.536148	0.313218	0.913229	0.873769	0.263537	0.88579
Clostridiales vadinBB60 NA	0.100458	0.715395	0.992134	1.6864	0.966744	0.0202944	0.00416276	1.365e-06
Corynebacterium	0.0285016	-0.275746	-0.722971	-2.32148	0.987513	0.245317	9.89605e-05	2.00877e-06
Cryptobacterium	1.19045	0.345876	1.45799	1.86043	0.393962	0.480766	4.45834e-05	0.000377253
Defluviitaleaceae UCG-011	0.16501	0.819785	1.21435	1.46044	0.955048	0.0109016	0.000706019	0.000119727
Desulfobulbus	-0.125664	0.89734	1.30627	1.57387	0.96471	0.00156735	0.000109899	1.40174e-07
Dialister	0.317596	0.664486	1.05714	-2.84774	0.910238	0.00947876	2.00523e-06	4.49449e-08
Eikenella	0.937296	0.302502	0.249384	1.63392	0.620509	0.572261	0.758089	0.00217758
Eubacterium brachy group	-0.00252274	-0.190766	0.446338	-2.63794	0.997398	0.72299	0.355369	1.80893e-07
Eubacterium nodatum group	-0.763407	-0.0812603	-0.669788	-2.15215	0.661463	0.877003	0.0301475	5.65431e-05
Family XIII UCG-001	-0.519488	0.0921689	0.404471	0.499802	0.806626	0.877003	0.37872	0.68007
Filifactor	-0.411268	0.617949	1.20927	0.187995	0.902341	0.202771	0.00416276	0.955139
Fretibacterium	0.0763743	1.19623	2.53926	-0.271202	0.980183	0.000128055	3.84637e-18	0.886185
Fusobacterium	-0.422489	-0.140523	-0.538877	-0.89078	0.393962	0.460517	9.38723e-05	0.103346
Gemella	0.0761919	-0.337856	-0.89719	1.23908	0.966744	0.0381021	8.59036e-08	0.000252497
Granulicatella	0.0424434	-0.278759	-0.902946	1.46922	0.975135	0.0995777	7.00097e-08	2.27145e-05
Haemophilus	-0.76709	-0.498305	-1.34386	-0.225878	0.393962	0.00729871	2.53225e-10	0.896212
Incertae Sedis	0.538925	0.577579	1.54676	1.48499	0.806626	0.163414	8.63243e-05	0.000677643
Johnsonella	-0.117212	0.0148213	-0.512163	0.55199	0.968149	0.98076	0.341961	0.709724
Kingella	0.410773	-0.264828	-0.344842	-1.0243	0.887067	0.647816	0.604622	0.367975
Lachnoanaerobaculum	0.0122428	-0.458837	-0.678952	0.504933	0.990825	0.113648	0.013722	0.791299
Lachnospiraceae NA	-0.474149	-0.208886	-1.06445	0.382894	0.887067	0.748734	0.0137054	0.886185
Lactobacillus	3.06643	0.39205	2.98352	7.03545	0.00344727	0.56597	6.97354e-11	1.62773e-21
Lautropia	-0.139641	-0.236592	-1.19541	-2.2921	0.968149	0.72299	0.0118997	0.000228057
Leptotrichia	-0.346628	-0.261036	-0.86404	-0.642999	0.646857	0.101895	4.20793e-09	0.567811
Leptotrichiaceae NA	0.104543	0.117772	-0.411291	1.60809	0.972337	0.87889	0.610834	0.000677643
Megasphaera	-0.147116	-0.321447	-0.770132	0.578241	0.966744	0.390738	0.00734299	0.709724
Mogibacterium	-0.463167	-0.299322	-0.414001	-0.242037	0.702038	0.236803	0.0828932	0.899029
Mycoplasma	1.87416	0.661643	1.93083	-0.522393	0.212811	0.104448	4.20793e-09	0.798589
Neisseria	-0.601999	-0.396874	-1.68985	-0.966521	0.702038	0.262642	8.23111e-08	0.408336
Olsenella	0.235204	0.476474	1.48262	1.31585	0.922397	0.225543	3.89816e-05	0.00201169
Oribacterium	-0.756864	-0.40077	-0.93573	-0.0930352	0.474596	0.121645	6.7343e-05	0.990651
Parascardovia	1.31474	0.313357	1.77149	3.03017	0.331205	0.487766	2.64851e-05	2.03401e-10
Parvimonas	-0.277417	0.00627954	-0.0295873	-2.75719	0.887067	0.98666	0.960893	3.04462e-08
Peptoclostridium	0.369117	-0.139464	-0.0914541	-0.824334	0.908462	0.850179	0.919117	0.396656
Peptococcus	-0.806377	-0.0933683	-0.367948	-1.44657	0.686724	0.892268	0.535277	0.0164958
Peptostreptococcus	-0.657313	-0.246434	-1.09319	-1.89331	0.702038	0.571324	0.000291568	0.000933386
Phocaeicola	0.214508	0.849146	1.70623	2.08282	0.915003	0.00353722	3.84022e-08	1.92426e-11
Porphyromonadaceae NA	0.319396	0.284779	0.734683	-2.79505	0.913229	0.557546	0.053072	3.373e-09
Porphyromonas	-0.647516	-0.274346	-0.569637	-1.18471	0.425149	0.180796	0.000519609	0.0357916
Prevotella	-0.266324	-0.29119	-0.688697	0.928682	0.689741	0.0262847	5.06219e-08	0.0045686
Prevotellaceae NA	0.324156	0.361735	1.37775	1.10886	0.913229	0.510793	0.00169135	0.105605
Pseudoramibacter	0.600847	0.408774	1.45184	2.03285	0.661463	0.236803	1.49832e-05	1.27263e-11
Rothia	-0.111661	-0.18014	-0.742034	2.56341	0.958544	0.495292	0.000112671	9.81826e-19
Ruminococcaceae UCG-014	-0.210757	-0.630614	-1.28458	-1.72108	0.948598	0.0553184	3.76836e-05	0.00843473
SR1 NA	-0.554157	-0.468451	-1.03819	-0.536705	0.877778	0.408272	0.0190793	0.807567
Saccharibacteria NA	0.105933	-0.248059	-0.723973	-0.813046	0.968149	0.597914	0.0544352	0.548907
Scardovia	0.892772	-0.00773201	1.17194	-0.686731	0.702038	0.992267	0.0140184	0.764975
Selenomonas	0.02392	0.141843	-0.0341438	-1.55615	0.987513	0.705242	0.960893	0.00308009
Shuttleworthia	-0.406291	0.14828	1.04953	0.276161	0.887067	0.821235	0.0138334	0.88579
Solobacterium	-0.645955	-0.282266	-0.79347	-0.358497	0.490482	0.244063	0.000161509	0.878192
Sphingobacteriales WCHB1-69 NA	-0.445363	0.127672	-0.164085	0.793712	0.883829	0.858539	0.857628	0.396656
Stomatobaculum	-0.575547	-0.429944	-0.98999	0.74486	0.66968	0.132138	4.25117e-05	0.548907
Streptococcus	0.0307933	-0.246017	-0.670077	2.43211	0.987513	0.259456	0.000126501	2.28807e-19
Tannerella	0.168938	0.262403	0.791414	-1.81588	0.966744	0.554125	0.00763442	0.000781455
Treponema	0.704816	0.702083	1.60336	-2.17692	0.693754	0.0252943	6.33239e-12	3.52868e-05
Veillonella	-0.0728707	-0.252834	-0.683255	2.23111	0.966744	0.134287	7.15251e-06	2.53846e-18
Veillonellaceae NA	1.32742	-0.242004	0.802236	1.2253	0.425149	0.67455	0.111055	0.171877

## Sheet: Model2
Taxa	Beta_ACES_Caries only vs Health	Beta_ACES_Periodontitis only vs Health	Beta_ACES_Caries+Periodontitis vs Health	Beta_ACES_Edentulous vs Health	FDR p value_ACES_Caries only vs Health	FDR p value_ACES_Periodontitis only vs Health	FDR p value_ACES_Caries+Periodontitis vs Health	FDR p value_ACES_Edentulous vs Health
Abiotrophia	0.0643471	-0.444141	-1.35877	-3.22517	0.987889	0.399869	0.00289719	0.614945
Actinobacillus	-0.154886	-0.351078	-1.7988	-0.211691	0.971408	0.607763	0.000709609	0.98991
Actinomyces	-0.224617	-0.434593	-1.11821	0.845547	0.831392	0.000528525	8.80172e-15	0.859199
Actinomycetaceae NA	-0.228515	0.349654	0.249688	2.02595	0.958451	0.437988	0.676799	0.707419
Aggregatibacter	-0.792729	-0.0781715	-0.355554	-0.972715	0.842968	0.924887	0.66324	0.92549
Alloprevotella	0.083856	-0.265885	-0.689079	-0.514136	0.967693	0.154858	0.000147451	0.953449
Alloscardovia	-0.637068	-0.668604	-1.11853	-1.91603	0.858819	0.126727	0.021951	0.824622
Anaeroglobus	0.697808	0.788912	1.92784	1.04181	0.80753	0.037955	1.95299e-08	0.9093
Atopobium	-0.551686	-0.366482	-0.911328	-0.473177	0.590457	0.092065	3.55476e-06	0.956237
Bacteroidales NA	0.480787	0.932184	1.69969	1.45947	0.858819	0.00225427	2.39049e-07	0.801449
Bacteroides	-1.63394	-0.216114	-1.21053	-0.870396	0.395754	0.754156	0.0209052	0.941034
Bergeyella	0.339182	-0.540738	-1.12256	1.95913	0.858819	0.0111403	1.80739e-06	0.722324
Bifidobacterium	0.670845	-0.329858	1.28005	-0.71982	0.843309	0.554435	0.00242741	0.963314
Bulleidia	0.217997	0.417278	1.06946	-0.414385	0.959294	0.35769	0.0151279	0.970771
Butyrivibrio	-0.592075	-0.915874	-1.44382	0.685851	0.843309	0.0109643	0.000248214	0.934885
Campylobacter	-0.291942	-0.382117	-0.782904	-0.613694	0.742346	0.00311533	3.02213e-08	0.914567
Capnocytophaga	-0.173182	-0.308432	-0.871467	-0.219803	0.939091	0.157363	3.27944e-05	0.983545
Cardiobacterium	0.0619543	-0.174812	-0.716486	-0.434179	0.987889	0.750874	0.101683	0.968744
Catonella	0.0556502	-0.168663	-0.450753	0.0210327	0.987889	0.692492	0.242408	0.99727
Clostridiales Family-XIII NA	-0.373302	0.277261	0.67406	-0.128853	0.883072	0.514408	0.104766	0.98991
Clostridiales vadinBB60 NA	-0.0299861	0.876273	0.960151	-0.265158	0.987889	0.00165276	0.00631099	0.970771
Corynebacterium	0.233559	-0.337779	-0.764345	-0.137961	0.873728	0.0929437	5.66698e-05	0.98991
Cryptobacterium	0.882553	0.0541431	1.08691	-0.0411267	0.563746	0.924887	0.00551323	0.99457
Defluviitaleaceae UCG-011	0.148758	0.963114	1.49573	2.34259	0.962883	0.00122828	2.74032e-05	0.424532
Desulfobulbus	-0.358777	0.790908	1.2396	2.07323	0.842968	0.00554447	0.000432232	0.416878
Dialister	0.515718	0.613633	1.02627	-3.34716	0.835394	0.0133306	8.91155e-06	0.447683
Eikenella	0.798735	0.0730192	0.47063	1.52479	0.703776	0.909789	0.413605	0.823317
Eubacterium brachy group	0.0325016	-0.153858	0.586165	-1.88716	0.987889	0.763984	0.15257	0.776948
Eubacterium nodatum group	-0.3903	-0.129018	-0.541974	0.418316	0.873728	0.756088	0.0963116	0.970771
Family XIII UCG-001	-0.462172	0.285178	0.624803	0.243234	0.858819	0.472923	0.0921341	0.973264
Filifactor	-0.578459	0.953238	1.48049	0.774866	0.858819	0.0115468	0.00025089	0.928164
Fretibacterium	0.0211083	1.20116	2.58936	-0.316298	0.992086	0.000101673	3.63771e-18	0.970771
Fusobacterium	-0.365466	-0.198649	-0.62039	-0.0362422	0.499848	0.176576	7.01464e-06	0.994166
Gemella	0.111234	-0.40646	-0.964865	-0.216227	0.94686	0.00442065	1.07763e-08	0.970771
Granulicatella	-0.033844	-0.379008	-1.11252	0.153449	0.980029	0.00707339	2.99055e-11	0.983979
Haemophilus	-0.56883	-0.482341	-1.27952	-0.405781	0.553992	0.00606499	4.55541e-09	0.966411
Incertae Sedis	0.229503	0.731017	1.55631	-0.942114	0.94686	0.03534	9.09773e-05	0.902694
Johnsonella	-0.158389	0.21831	-0.170409	1.40003	0.967889	0.695314	0.810224	0.835415
Kingella	0.686244	-0.313239	-0.379006	-1.10073	0.784654	0.544445	0.527533	0.909211
Lachnoanaerobaculum	-0.0114067	-0.564137	-0.820223	-1.88733	0.99397	0.0256716	0.00158451	0.763184
Lachnospiraceae NA	-0.502675	-0.21046	-0.876865	2.48009	0.881686	0.728792	0.0533179	0.754099
Lactobacillus	1.96546	-0.117127	1.91782	-2.85273	0.210099	0.881587	4.79017e-05	0.768269
Lautropia	-0.0348448	-0.0067421	-0.610561	0.898233	0.989143	0.99245	0.278841	0.92519
Leptotrichia	-0.316562	-0.330345	-1.00461	-0.572904	0.674355	0.0150268	6.37274e-12	0.934479
Leptotrichiaceae NA	-0.0928333	0.383419	-0.114864	0.977118	0.973635	0.453933	0.909488	0.903687
Megasphaera	-0.310686	-0.531553	-1.06553	-1.39561	0.896484	0.0577999	7.05184e-05	0.859455
Mogibacterium	-0.202567	-0.428897	-0.611746	-0.267903	0.917006	0.03557	0.00327347	0.976156
Mycoplasma	2.18055	0.63633	1.9022	2.59719	0.0655365	0.0929437	1.58695e-08	0.638729
Neisseria	-0.361376	-0.378948	-1.46486	-0.336162	0.873728	0.229936	5.69265e-06	0.973264
Olsenella	-0.00975195	0.407779	1.37517	1.72613	0.994673	0.280384	0.000270545	0.694491
Oribacterium	-0.50741	-0.494087	-1.08203	-0.879321	0.731371	0.0273001	4.26827e-06	0.914117
Parascardovia	0.543144	-0.0625525	1.23719	-0.273652	0.832198	0.910069	0.00641398	0.976852
Parvimonas	-0.340101	-0.046946	-0.122818	-2.22572	0.858819	0.906506	0.733151	0.707419
Peptoclostridium	0.358853	0.198813	0.326298	0.793855	0.910245	0.713655	0.562204	0.921522
Peptococcus	-0.356514	0.235148	0.22344	2.31907	0.907315	0.651262	0.715097	0.658987
Peptostreptococcus	-0.339762	-0.025523	-0.645321	-0.734531	0.899507	0.958788	0.0662709	0.933868
Phocaeicola	0.214696	0.756755	1.61674	1.52122	0.934629	0.00896501	5.9451e-07	0.663094
Porphyromonadaceae NA	0.795217	0.288353	0.793928	2.92126	0.703776	0.51975	0.0306135	0.481668
Porphyromonas	-0.405773	-0.272665	-0.607041	-1.25857	0.728734	0.149646	0.000284861	0.843752
Prevotella	-0.286012	-0.396027	-0.871492	0.328787	0.636741	0.000533274	4.68453e-12	0.955505
Prevotellaceae NA	0.15355	0.620061	1.56455	-0.87879	0.967889	0.141211	0.000352156	0.9093
Pseudoramibacter	0.310697	0.197705	1.03141	0.286837	0.873728	0.617359	0.0049215	0.968744
Rothia	-0.330082	-0.331251	-1.07103	0.581834	0.831392	0.0858273	9.90478e-09	0.911957
Ruminococcaceae UCG-014	-0.0551241	-0.574716	-1.11746	-0.809897	0.987889	0.0743939	0.00060666	0.931572
SR1 NA	-0.468634	-0.095491	-0.51343	2.38997	0.890379	0.895476	0.348248	0.727429
Saccharibacteria NA	0.354737	-0.256427	-0.817026	0.456353	0.899507	0.553409	0.0246982	0.970459
Scardovia	0.490857	0.124524	1.26889	-3.65078	0.89005	0.864652	0.00631099	0.534053
Selenomonas	0.0977143	0.0407242	-0.22069	-1.9974	0.971408	0.922206	0.538389	0.71891
Shuttleworthia	-0.397344	0.210507	1.28878	-2.33219	0.888981	0.679192	0.0014591	0.584562
Solobacterium	-0.652108	-0.402951	-0.932864	-1.18577	0.508229	0.0385127	8.69785e-06	0.893468
Sphingobacteriales WCHB1-69 NA	-0.724219	0.371347	-0.105126	1.6519	0.728734	0.385474	0.901806	0.772004
Stomatobaculum	-0.309056	-0.640825	-1.16934	-0.0495548	0.873728	0.00579627	1.24305e-06	0.994166
Streptococcus	0.0870671	-0.327875	-0.8599	1.18712	0.967693	0.065966	6.36246e-07	0.735383
Tannerella	0.339395	0.262443	0.887835	1.79991	0.904718	0.525106	0.0022342	0.786751
Treponema	0.617198	0.910681	1.65152	0.732829	0.763	0.000963889	4.68453e-12	0.932078
Veillonella	-0.228976	-0.386982	-0.97105	0.579622	0.858819	0.00415417	3.02512e-11	0.905753
Veillonellaceae NA	1.00251	-0.241425	0.354702	-0.199783	0.590457	0.651292	0.564153	0.989821

## Sheet: Notes
Item	Value
Predictors	ACES_Caries only vs Health, ACES_Periodontitis only vs Health, ACES_Caries+Periodontitis vs Health, ACES_Edentulous vs Health
Taxa outcomes	n_taxa = 77
Model1 covariates	Sex, Race/Ethnicity, Edeuction level, Income-Poverty ratio, BMI, Diabetes status, Hypertension status
Model2 covariates	Sex, Race/Ethnicity, Edeuction level, Income-Poverty ratio, BMI, Diabetes status, Hypertension status, Age, Smoking status, Tooth count
