# Supplementary material for: Oral‐Rinse‐Sourced Microbiota in Oral Health and Diseases in a Representative US Adult Population: Implications for Diagnostics
Source: J Clin Periodontol. 2026 Jan 14;53(5):760–73. doi: 10.1111/jcpe.70101 (PMC13086544; doi:10.1111/jcpe.70101)
Supplement: Supplementary file 5 — Data S5: Supplementary Spreadsheet 4. Taxa identified in the Venn comparison of ALDEx2 and DESeq2 differential abundance analyses under identical oral condition contrasts. [file JCPE-53-760-s001.xlsx]

## Sheet: Oral_ACES_Caries vs health
overlap_Genus	DESeq2_log2FC	DESeq2_padj	ALDEx2_EffectSize	ALDEx2_padj	DESeq2_only_Genus	DESeq2_only_log2FC	DESeq2_only_padj	ALDEx2_only_Genus	ALDEx2_only_EffectSize	ALDEx2_only_padj
Anaeroglobus	1.42422	0.00282828	0.253763	0.03195	Catonella	-0.683202	0.00393576	Bifidobacterium	0.276355	0.00953022
Butyrivibrio	-1.15218	0.0131322	-0.209472	0.0460205	Eubacterium brachy group	0.62254	0.049166	Capnocytophaga	-0.151809	0.0460205
Cryptobacterium	1.27407	0.0360163	0.252127	0.0255961	Fretibacterium	1.06014	0.0348741	Haemophilus	-0.188845	0.0135
Dialister	1.07357	5.5687e-05	0.14477	0.0467723	Gemella	0.478594	0.0170632	Leptotrichia	-0.25357	0.00953022
Eubacterium nodatum group	-0.843064	0.000787685	-0.269242	0.00953022	Lachnospiraceae NA	-0.903555	0.0170632	Neisseria	-0.26546	0.00322785
Fusobacterium	-0.349813	0.0070235	-0.282497	0.00589518	Prevotellaceae NA	1.70083	0.0348741	Scardovia	0.251661	0.0141705
Mycoplasma	1.13	0.0131322	0.296132	0.00527823	SR1 NA	-1.00406	0.0348741
Peptostreptococcus	-0.517717	0.045532	-0.203605	0.0467723	Stomatobaculum	-0.54762	0.0070235
Parascardovia	3.00107	0.00282828	0.259677	0.0186278	Solobacterium	-0.383956	0.0478245
Mogibacterium	-0.452747	0.0227503	-0.19641	0.0487743	Rothia	0.388252	0.0360163
Treponema	0.995423	0.00247319	0.203619	0.03195	Streptococcus	0.545848	0.00155904
Oribacterium	-0.682209	0.000787685	-0.238574	0.0225843	Shuttleworthia	1.38457	0.0348741
Lactobacillus	1.39646	0.045532	0.540632	2.2348e-06	Pseudoramibacter	2.71983	0.0070235

## Sheet: Oral_ACES_perio vs health
overlap_Genus	DESeq2_log2FC	DESeq2_padj	ALDEx2_EffectSize	ALDEx2_padj	DESeq2_only_Genus	DESeq2_only_log2FC	DESeq2_only_padj	ALDEx2_only_Genus	ALDEx2_only_EffectSize	ALDEx2_only_padj
Actinomyces	-0.223324	0.00646117	-0.193897	1.74769e-06	Actinomycetaceae NA	0.430694	0.0197732	Actinobacillus	-0.127847	0.00550028
Alloprevotella	-0.247424	0.0174397	-0.217728	0.00200708	Atopobium	-0.236073	0.0410764	Butyrivibrio	-0.154874	0.00753223
Anaeroglobus	0.814609	0.000186489	0.196172	0.000519394	Bifidobacterium	0.587565	0.0468381	Cardiobacterium	-0.118295	0.022913
Bacteroidales NA	1.08808	8.62961e-05	0.129893	0.011814	Catonella	-0.264638	0.0297736	Corynebacterium	-0.151607	0.000543902
Bergeyella	-1.11974	3.87138e-19	-0.236282	4.76406e-06	Clostridiales Family-XIII NA	0.863018	0.00145368	Fusobacterium	-0.108731	0.0308345
Campylobacter	-0.175436	0.0163546	-0.210769	5.76695e-05	Cryptobacterium	0.755039	0.027772	Kingella	-0.111507	0.0367472
Clostridiales vadinBB60 NA	1.44177	3.21198e-05	0.15179	0.0292333	Lactobacillus	1.24616	0.000813916	Leptotrichia	-0.181081	0.000176391
Defluviitaleaceae UCG-011	1.80707	2.93111e-08	0.195358	0.00195974	Leptotrichiaceae NA	4.16439	6.42841e-14	Neisseria	-0.165955	0.000449725
Desulfobulbus	2.61572	9.59493e-14	0.176211	0.00550028	Olsenella	1.13196	0.000643041	Rothia	-0.163472	0.00319533
Dialister	0.570123	2.45892e-06	0.102911	0.00145403	Parascardovia	1.94181	0.000852308	Ruminococcaceae UCG-014	-0.147337	0.0176654
Filifactor	1.79046	1.33752e-13	0.252829	4.74414e-06	Parvimonas	0.240583	0.0394159	Stomatobaculum	-0.0957625	0.0356361
Fretibacterium	1.57121	6.42841e-14	0.279474	6.13597e-07	Peptococcus	0.619458	0.00163743
Gemella	-0.313486	0.00224535	-0.207394	3.92697e-05	Porphyromonadaceae NA	0.587023	0.000784477
Granulicatella	-0.272405	0.00119958	-0.24709	0.000176391	Pseudoramibacter	1.63984	1.06561e-05
Haemophilus	-0.301761	0.00508821	-0.215271	7.49196e-08	Saccharibacteria NA	-0.344897	0.0189973
Incertae Sedis	2.13241	8.2823e-08	0.159832	0.00753223	Shuttleworthia	0.659651	0.0337183
Lachnoanaerobaculum	-0.293538	0.0121462	-0.147567	0.00845776	Sphingobacteriales WCHB1-69 NA	0.754295	0.0337183
Oribacterium	-0.2803	0.00869169	-0.163021	0.0225366
Solobacterium	-0.251795	0.015034	-0.156908	0.0153719
Veillonella	-0.22165	0.00454355	-0.206615	0.000543902
Prevotella	-0.196622	0.00743002	-0.228255	4.76406e-06
Streptococcus	-0.195345	0.0224201	-0.188188	0.0110213
Tannerella	0.730823	1.65376e-07	0.0971591	0.0176654
Mycoplasma	0.798427	0.000296119	0.175266	0.00150491
Treponema	1.30852	5.34649e-17	0.246878	5.7927e-07
Phocaeicola	2.28552	6.42841e-14	0.191019	0.00450593
Prevotellaceae NA	2.39451	7.04743e-11	0.153653	0.00195974

## Sheet: Oral_ACES_both C&P vs health
overlap_Genus	DESeq2_log2FC	DESeq2_padj	ALDEx2_EffectSize	ALDEx2_padj	DESeq2_only_Genus	DESeq2_only_log2FC	DESeq2_only_padj	ALDEx2_only_Genus	ALDEx2_only_EffectSize	ALDEx2_only_padj
Abiotrophia	-0.76121	0.000221845	-0.179784	7.91927e-05	Parvimonas	0.529888	4.66147e-07	Alloprevotella	-0.294063	2.14602e-06
Actinobacillus	-0.719938	0.0103288	-0.298108	1.96258e-11	Peptoclostridium	0.662441	0.000813918	Campylobacter	-0.37095	1.92111e-10
Actinomyces	-0.440831	2.43025e-08	-0.474232	0	Porphyromonas	0.418297	1.95973e-05	Eubacterium nodatum group	-0.189408	0.0143652
Anaeroglobus	1.87859	1.72053e-26	0.392747	1.04596e-14	Scardovia	0.787866	0.000389063	Fusobacterium	-0.321863	1.15322e-06
Atopobium	-0.261063	0.00837245	-0.199285	0.00399123	Selenomonas	0.225039	0.0436476	Kingella	-0.214168	4.2325e-05
Bacteroidales NA	2.0059	7.56367e-23	0.337205	1.06618e-10	Sphingobacteriales WCHB1-69 NA	1.40275	2.49878e-06	Megasphaera	-0.201646	0.00161121
Bacteroides	0.655017	0.0499802	-0.177252	0.000607486				Mogibacterium	-0.194797	0.00701755
Bergeyella	-1.27537	9.38838e-21	-0.503422	0				Peptostreptococcus	-0.130059	0.0118983
Bifidobacterium	0.981416	6.97223e-06	0.273327	1.13046e-07				Stomatobaculum	-0.237442	2.93092e-05
Bulleidia	0.936269	0.000308137	0.146832	0.005603				Veillonellaceae NA	0.170223	0.00473406
Leptotrichiaceae NA	4.77578	3.15512e-25	0.0698599	0.00435052
Parascardovia	4.02359	3.47487e-32	0.236075	4.17353e-06
Pseudoramibacter	3.453	2.27589e-39	0.275858	8.0321e-08
Desulfobulbus	3.42495	2.53886e-34	0.255581	1.07146e-05
Lactobacillus	3.386	8.39723e-36	0.407794	8.03485e-16
Prevotellaceae NA	3.25072	6.9429e-33	0.388321	3.76969e-14
Phocaeicola	3.17291	8.95365e-44	0.337706	3.28038e-09
Incertae Sedis	2.89195	7.40795e-26	0.403219	1.43777e-14
Defluviitaleaceae UCG-011	2.59413	1.88741e-25	0.335227	6.56284e-10
Filifactor	2.55473	1.7713e-37	0.421838	1.1064e-16
Fretibacterium	2.26143	2.44609e-44	0.488973	2.95855e-21
Treponema	2.12482	1.89475e-61	0.486915	1.26905e-22
Clostridiales vadinBB60 NA	2.08135	3.31024e-17	0.248327	5.56901e-06
Olsenella	2.05894	2.4101e-17	0.244067	1.77229e-05
Mycoplasma	1.65375	2.01469e-21	0.346073	2.9731e-12
Shuttleworthia	1.58466	1.56909e-11	0.199179	0.000447733
Clostridiales Family-XIII NA	1.53107	3.91495e-13	0.171402	0.00131782
Cryptobacterium	1.47282	3.70413e-10	0.167828	0.00325973
Porphyromonadaceae NA	1.21164	1.06012e-13	0.102813	0.00354011
Tannerella	1.12567	1.0659e-21	0.166876	2.79594e-06
Family XIII UCG-001	1.1045	3.50507e-09	0.147339	0.00768804
Peptococcus	1.08583	6.97458e-10	0.106137	0.0437378
Dialister	0.98856	1.36463e-20	0.143851	4.02889e-07
Eubacterium brachy group	0.860255	8.58584e-09	0.0968222	0.0372104
Leptotrichia	-0.239888	0.00871055	-0.397223	0
Prevotella	-0.276314	2.39123e-05	-0.408021	0
Solobacterium	-0.323729	0.00158475	-0.337563	1.37162e-08
Corynebacterium	-0.334036	0.00141414	-0.383907	7.38123e-11
Catonella	-0.33573	0.00536708	-0.228128	0.000657137
Streptococcus	-0.361362	5.81451e-06	-0.445578	1.59981e-07
Veillonella	-0.384575	4.59776e-07	-0.473565	1.3328e-09
Rothia	-0.422936	1.1657e-05	-0.449861	6.58819e-13
Ruminococcaceae UCG-014	-0.42606	0.00145239	-0.262317	8.14177e-06
Capnocytophaga	-0.439228	6.07613e-05	-0.37301	1.59235e-11
Lachnoanaerobaculum	-0.45778	2.18161e-05	-0.322113	2.28279e-07
Gemella	-0.556468	5.51054e-08	-0.448355	0
Granulicatella	-0.560713	1.60688e-10	-0.510607	0
Lachnospiraceae NA	-0.646651	0.000406166	-0.224275	0.000402507
Saccharibacteria NA	-0.686605	2.35361e-07	-0.275224	1.96491e-05
Oribacterium	-0.730426	3.25126e-13	-0.414143	1.01107e-08
Neisseria	-0.738392	2.0302e-06	-0.423036	1.33574e-17
SR1 NA	-0.749959	0.000847008	-0.150003	0.00492845
Haemophilus	-0.789026	7.05027e-12	-0.556923	0
Butyrivibrio	-0.911486	0.000172671	-0.270872	2.28279e-07
Cardiobacterium	-0.941963	8.56538e-08	-0.330321	5.87525e-10
Lautropia	-1.08543	8.42025e-08	-0.254979	1.39138e-06

## Sheet: Oral_ACES_Edentulous vs health
overlap_Genus	DESeq2_log2FC	DESeq2_padj	ALDEx2_EffectSize	ALDEx2_padj	DESeq2_only_Genus	DESeq2_only_log2FC	DESeq2_only_padj	ALDEx2_only_Genus	ALDEx2_only_EffectSize	ALDEx2_only_padj
Abiotrophia	-0.75838	0.0445913	-0.272022	0.000230781	Bulleidia	-1.54717	0.00972596	Actinobacillus	-0.212979	0.00266754
Actinomyces	0.613233	1.2562e-07	0.448128	7.22426e-07	Butyrivibrio	-0.831376	0.03064	Bacteroidales NA	0.150821	0.0171913
Actinomycetaceae NA	-2.62431	1.94819e-13	-0.379499	1.58408e-07	Clostridiales Family-XIII NA	-1.20936	0.0158798	Clostridiales vadinBB60 NA	0.295218	0.000333059
Aggregatibacter	-1.89266	1.47354e-06	-0.543498	1.55403e-13	Family XIII UCG-001	-1.13148	0.0306861	Defluviitaleaceae UCG-011	0.222488	0.0013725
Alloprevotella	-0.885159	9.91468e-07	-0.296477	2.27299e-11	Fretibacterium	-1.17611	0.0154862	Desulfobulbus	0.299936	2.26217e-05
Alloscardovia	1.0427	0.0350357	0.276134	3.19054e-05	Johnsonella	-1.55242	0.00807011	Dialister	-0.312851	3.50845e-05
Atopobium	1.09169	6.51674e-12	0.372529	3.21209e-07	SR1 NA	-1.52911	2.61429e-05	Eikenella	0.232875	0.000432096
Bacteroides	1.4804	0.00033929	0.175846	0.00310604	Scardovia	1.10718	0.0158798	Haemophilus	-0.0631645	0.00152635
Bergeyella	-0.758177	9.73175e-05	-0.0775019	0.00544135	Stomatobaculum	0.709887	4.09832e-05	Incertae Sedis	0.242847	0.00125068
Bifidobacterium	3.76899	5.77594e-28	0.66835	5.63646e-25				Leptotrichia	0.0169548	0.00214052
Capnocytophaga	-0.530443	0.0158798	-0.314573	8.65164e-11				Leptotrichiaceae NA	0.218979	0.00286068
Cardiobacterium	-2.10637	2.88552e-11	-0.511955	1.98442e-11				Neisseria	-0.203628	3.70917e-06
Catonella	-1.09402	8.33796e-07	-0.253066	1.47209e-05				Olsenella	0.225044	0.00106928
Corynebacterium	-0.899235	9.73175e-05	-0.552533	0				Parvimonas	-0.264521	1.88853e-08
Cryptobacterium	2.17462	1.42026e-05	0.371551	5.25745e-08				Phocaeicola	0.321841	3.29892e-05
Eubacterium brachy group	-1.1904	0.000349118	-0.404714	3.80493e-08				Porphyromonas	-0.150131	1.37981e-06
Eubacterium nodatum group	-1.10691	1.47354e-06	-0.361721	4.78335e-09				Prevotellaceae NA	0.184891	0.0124874
Fusobacterium	-0.548362	9.73175e-05	-0.0882053	1.6421e-05				Pseudoramibacter	0.322956	1.73874e-05
Gemella	0.451026	0.00304036	0.238168	0.00548527				Ruminococcaceae UCG-014	-0.131935	0.00110174
Granulicatella	0.930251	9.89856e-14	0.458506	3.09335e-07				Veillonellaceae NA	0.242781	0.00106928
Lactobacillus	7.14144	6.37328e-72	0.908189	1.95922e-39
Parascardovia	4.9383	1.46711e-10	0.457313	1.14673e-11
Rothia	2.36059	2.27266e-68	0.835463	2.24451e-33
Streptococcus	1.96715	5.69175e-55	0.860133	3.42293e-27
Veillonella	1.1026	2.23382e-25	0.650832	2.06579e-20
Megasphaera	0.558366	0.00351212	0.204692	0.0121958
Prevotella	0.288522	0.0176494	0.280813	0.00544135
Mogibacterium	-0.42295	0.0158798	-0.0636386	0.0184664
Kingella	-0.864096	0.00807011	-0.281932	0.000333059
Tannerella	-0.910943	0.00142861	-0.277802	3.37668e-05
Treponema	-0.982579	0.00264035	-0.346976	2.70765e-07
Selenomonas	-1.02855	2.4018e-07	-0.232353	2.57899e-05
Peptostreptococcus	-1.15183	5.41783e-07	-0.338885	1.83316e-08
Peptococcus	-1.50363	9.01733e-06	-0.204003	0.00829027
Peptoclostridium	-2.36646	3.8171e-09	-0.17893	0.028746
Lautropia	-2.45044	1.54675e-12	-0.42659	3.43721e-09
Porphyromonadaceae NA	-2.75726	2.71734e-18	-0.415773	1.83316e-08

## Sheet: Oral_CDC_Caries vs health
overlap_Genus	DESeq2_log2FC	DESeq2_padj	ALDEx2_EffectSize	ALDEx2_padj	DESeq2_only_Genus	DESeq2_only_log2FC	DESeq2_only_padj	ALDEx2_only_Genus	ALDEx2_only_EffectSize	ALDEx2_only_padj
Actinomycetaceae NA	-0.418048	-0.129532	0.0130887	0.00492263	Filifactor	0.671468	0.00837308	Actinobacillus	-0.151806	4.22086e-05
Anaeroglobus	1.05527	0.238293	8.32238e-08	2.83014e-07	Johnsonella	-0.714762	0.0280279	Actinomyces	-0.147183	5.13235e-05
Bacteroidales NA	0.606716	0.112848	0.032313	0.0377088	Porphyromonadaceae NA	0.898766	4.997e-08	Bacteroides	-0.15498	0.00607495
Bergeyella	-0.273857	-0.208944	0.0280279	7.54283e-07	Sphingobacteriales WCHB1-69 NA	0.695494	0.0444813	Campylobacter	-0.114068	0.0040054
Bifidobacterium	0.890328	0.269622	0.000308179	1.23492e-09	Tannerella	0.356733	0.00845603	Cryptobacterium	0.150608	0.00108709
Cardiobacterium	-0.51604	-0.179442	0.000662649	1.38343e-06				Leptotrichia	-0.190103	1.13586e-06
Dialister	0.641208	0.115114	3.0061e-08	0.000514967				Rothia	-0.171608	0.000144126
Butyrivibrio	-0.489572	-0.123937	0.0427793	0.00881725				Granulicatella	-0.136666	0.000170898
Corynebacterium	-0.239276	-0.16281	0.0202033	0.000482137				Prevotella	-0.129323	0.00996791
Capnocytophaga	-0.241754	-0.215102	0.0162533	1.60106e-06				Lachnospiraceae NA	-0.126599	0.00308391
Bulleidia	0.680256	0.134802	0.0330644	0.00742944				Gemella	-0.111604	0.00125858
Eubacterium nodatum group	-0.426776	-0.185902	0.000122448	9.76549e-07				Veillonella	-0.105293	0.0130659
Catonella	-0.2909	-0.135311	0.00916551	0.00108709				Porphyromonas	-0.0916995	0.0022194
Eubacterium brachy group	0.720563	0.153586	4.1049e-07	0.00151696				Stomatobaculum	-0.0633563	0.0396364
SR1 NA	-0.866157	-0.14633	9.46338e-05	0.00411288
Lautropia	-0.587393	-0.102352	0.000928144	0.00958379
Neisseria	-0.530366	-0.277856	2.68997e-05	3.27263e-10
Saccharibacteria NA	-0.465519	-0.111849	0.000234855	0.0024285
Oribacterium	-0.427758	-0.192605	2.72244e-06	4.59662e-05
Haemophilus	-0.406154	-0.23619	8.9483e-06	3.27263e-10
Ruminococcaceae UCG-014	-0.283959	-0.101695	0.0280279	0.00502892
Peptostreptococcus	-0.253603	-0.161928	0.0446867	4.22086e-05
Solobacterium	-0.235963	-0.177204	0.010212	7.0115e-06
Fusobacterium	-0.176033	-0.216865	0.00754298	0.000150592
Mycoplasma	0.77107	0.215242	5.13572e-05	7.54283e-07
Treponema	0.801233	0.180976	3.0061e-08	1.09743e-06
Olsenella	0.828928	0.100119	0.00845603	0.0129741
Scardovia	0.834352	0.204042	9.80388e-05	9.76549e-07
Prevotellaceae NA	0.882622	0.107056	0.0200576	0.0118105
Shuttleworthia	0.896815	0.150434	0.00073389	0.0022194
Fretibacterium	0.904384	0.213857	1.30831e-05	1.60106e-06
Veillonellaceae NA	0.950353	0.208115	0.0019529	3.472e-05
Lactobacillus	1.52898	0.402451	4.1049e-07	2.19284e-17
Pseudoramibacter	1.89752	0.147964	3.44379e-07	0.00523002
Parascardovia	2.28631	0.226525	8.32238e-08	4.40602e-06

## Sheet: Oral_CDC_perio vs health
overlap_Genus	DESeq2_log2FC	DESeq2_padj	ALDEx2_EffectSize	ALDEx2_padj	DESeq2_only_Genus	DESeq2_only_log2FC	DESeq2_only_padj	ALDEx2_only_Genus	ALDEx2_only_EffectSize	ALDEx2_only_padj
Actinobacillus	-0.606882	0.000362331	-0.13948	1.90707e-06	Aggregatibacter	0.340209	0.0215908	Butyrivibrio	-0.0771408	0.0190144
Actinomyces	-0.389431	5.81472e-14	-0.317209	0	Eubacterium brachy group	0.397073	0.00022255	Capnocytophaga	-0.198564	5.63854e-07
Alloprevotella	-0.196307	0.00354597	-0.19433	1.66672e-08	Parvimonas	0.317697	2.46199e-05	Fusobacterium	-0.170312	1.78651e-05
Anaeroglobus	0.423427	0.00318342	0.122815	6.32484e-06	Peptostreptococcus	0.194303	0.0318023	Olsenella	0.0725095	0.0462994
Atopobium	-0.304685	4.35348e-05	-0.160198	2.19918e-06	Porphyromonas	0.204662	0.00277197	Solobacterium	-0.181842	1.72484e-06
Bacteroidales NA	0.737765	4.35348e-05	0.207509	1.23051e-07				Stomatobaculum	-0.102828	0.00407965
Bergeyella	-1.11437	8.22896e-42	-0.302768	0
Lautropia	-0.812512	8.43368e-10	-0.166806	4.97015e-06
Kingella	-0.528038	1.95046e-05	-0.21723	2.66929e-10
Haemophilus	-0.507667	9.96416e-14	-0.317579	0
Scardovia	-0.488829	0.0041859	-0.0785101	0.0120278
Lachnospiraceae NA	-0.472829	0.000234899	-0.0972474	0.0487581
Cardiobacterium	-0.4643	4.11557e-05	-0.173945	3.76719e-08
Bacteroides	-0.443539	0.0314573	-0.115239	0.000271833
Streptococcus	-0.423244	5.47791e-15	-0.35747	3.33934e-17
Gemella	-0.404604	7.51037e-10	-0.242521	3.065e-14
Saccharibacteria NA	-0.387947	4.11557e-05	-0.153662	0.000138487
Leptotrichia	-0.380815	2.63602e-11	-0.269163	0
Corynebacterium	-0.373814	6.63177e-07	-0.240412	2.83481e-11
Veillonella	-0.36482	1.39655e-13	-0.325404	0
Neisseria	-0.353443	0.00022255	-0.200407	2.57371e-10
Megasphaera	-0.344452	8.44742e-05	-0.166711	4.41862e-07
Oribacterium	-0.342876	5.77946e-07	-0.205901	6.76487e-07
Granulicatella	-0.334818	5.28385e-10	-0.311364	0
Ruminococcaceae UCG-014	-0.317278	0.000622961	-0.140348	0.000363948
Rothia	-0.29879	3.56678e-06	-0.314138	0
Prevotella	-0.290149	4.81492e-10	-0.295915	0
Lachnoanaerobaculum	-0.191852	0.0118312	-0.196092	9.22617e-07
Campylobacter	-0.137769	0.00354597	-0.239658	9.8839e-12
Dialister	0.192261	0.0197969	0.0234148	0.0113137
Porphyromonadaceae NA	0.43245	0.000133001	0.0995634	1.0774e-05
Bulleidia	0.540916	0.0108584	0.15252	6.84555e-05
Peptococcus	0.682188	6.84077e-08	0.106115	0.00046391
Family XIII UCG-001	0.688334	1.20654e-05	0.101687	0.0112998
Tannerella	0.700951	3.12237e-14	0.146094	1.72525e-07
Sphingobacteriales WCHB1-69 NA	0.836657	0.000231805	0.105199	0.0281567
Phocaeicola	0.907267	8.85424e-06	0.183694	1.33119e-06
Mycoplasma	1.05534	5.21588e-14	0.198851	6.53368e-10
Pseudoramibacter	1.07846	8.06107e-06	0.109421	0.0120071
Clostridiales Family-XIII NA	1.14472	1.99303e-11	0.187186	6.76487e-07
Treponema	1.32465	1.4044e-38	0.299911	6.62704e-24
Fretibacterium	1.36492	2.62437e-23	0.344412	8.69786e-28
Clostridiales vadinBB60 NA	1.41467	1.52938e-10	0.168738	1.28494e-05
Desulfobulbus	1.51286	7.85343e-11	0.226716	8.04933e-09
Filifactor	1.62292	5.95346e-24	0.318402	2.16658e-20
Incertae Sedis	1.75101	1.99303e-11	0.235978	1.33852e-09
Defluviitaleaceae UCG-011	2.1062	1.65246e-24	0.306101	5.68883e-14
Prevotellaceae NA	2.11007	3.28644e-18	0.261439	3.67141e-12
Leptotrichiaceae NA	2.31508	4.81492e-10	0.0836065	0.000264926

## Sheet: Oral_CDC_both C&P vs health
overlap_Genus	DESeq2_log2FC	DESeq2_padj	ALDEx2_EffectSize	ALDEx2_padj	DESeq2_only_Genus	DESeq2_only_log2FC	DESeq2_only_padj	ALDEx2_only_Genus	ALDEx2_only_EffectSize	ALDEx2_only_padj
Abiotrophia	-0.875667	1.31666e-11	-0.179598	2.40764e-08	Eikenella	0.448563	0.0430712	Aggregatibacter	-0.0687706	0.0465178
Actinobacillus	-0.88967	1.10898e-07	-0.286411	0	Parvimonas	0.505191	8.46838e-14	Alloprevotella	-0.269182	4.81335e-14
Actinomyces	-0.532028	5.37272e-28	-0.493492	0	Porphyromonas	0.361884	3.25569e-09	Alloscardovia	-0.0625864	0.0414017
Actinomycetaceae NA	-0.269189	0.0128455	-0.124243	0.000246547	Scardovia	0.383379	0.0100683	Bacteroides	-0.192454	1.53211e-09
Anaeroglobus	1.4007	3.84786e-30	0.262082	2.11402e-22				Eubacterium nodatum group	-0.124519	0.00278989
Atopobium	-0.30903	1.59996e-06	-0.203438	1.27313e-08				Fusobacterium	-0.342093	0
Bacteroidales NA	1.48888	1.73932e-25	0.361569	5.31251e-28				Mogibacterium	-0.139923	0.00189681
Lautropia	-1.3181	1.37093e-25	-0.265405	0
Cardiobacterium	-1.07961	1.06096e-24	-0.333554	0
Bergeyella	-0.886022	5.02829e-26	-0.462744	0
Haemophilus	-0.870863	2.17073e-36	-0.555138	0
Neisseria	-0.845359	1.03306e-19	-0.403917	0
Butyrivibrio	-0.814488	1.61611e-07	-0.194267	8.92937e-10
Oribacterium	-0.804307	1.67893e-37	-0.424832	0
Kingella	-0.746757	1.64095e-11	-0.275296	1.25225e-17
Granulicatella	-0.644719	4.59013e-35	-0.562711	0
Saccharibacteria NA	-0.636464	3.98382e-14	-0.251586	3.11559e-11
Corynebacterium	-0.621556	8.55817e-21	-0.371321	0
Gemella	-0.606529	3.33422e-22	-0.453308	0
Rothia	-0.580494	2.73488e-23	-0.521274	0
Capnocytophaga	-0.576699	4.8516e-18	-0.391423	0
Lachnospiraceae NA	-0.570533	1.01821e-06	-0.201604	1.63386e-05
SR1 NA	-0.525772	0.000300519	-0.0787201	0.00505507
Streptococcus	-0.497367	6.92828e-24	-0.50817	0
Veillonella	-0.495148	3.59585e-26	-0.507503	0
Lachnoanaerobaculum	-0.436163	6.04586e-11	-0.282883	2.42861e-17
Leptotrichia	-0.412323	1.04866e-13	-0.425825	0
Ruminococcaceae UCG-014	-0.410869	1.15411e-06	-0.21609	4.34328e-09
Prevotella	-0.350046	4.04809e-17	-0.43205	0
Megasphaera	-0.32122	4.59708e-05	-0.220335	2.38217e-10
Solobacterium	-0.196787	0.00146525	-0.303555	0
Catonella	-0.150583	0.0430712	-0.177287	1.45641e-07
Stomatobaculum	-0.145756	0.0361282	-0.218636	7.70166e-09
Campylobacter	-0.142119	0.000629109	-0.366394	0
Peptostreptococcus	0.275848	0.000821961	-0.0805941	0.0217713
Dialister	0.530884	8.51737e-14	0.0468511	7.98993e-07
Cryptobacterium	0.58907	0.000388572	0.0981139	0.0260461
Peptoclostridium	0.674611	3.85884e-07	0.100308	0.00276866
Veillonellaceae NA	0.756069	2.62596e-05	0.20174	1.57223e-07
Eubacterium brachy group	0.833507	1.47173e-17	0.0795433	0.00168565
Bulleidia	0.837527	3.53949e-06	0.187441	3.7986e-07
Tannerella	0.893333	4.02102e-29	0.1674	5.57876e-16
Bifidobacterium	0.938355	1.27282e-09	0.23887	2.06144e-12
Porphyromonadaceae NA	0.971987	8.93359e-21	0.0686377	4.75381e-05
Peptococcus	1.02569	1.43276e-19	0.132483	4.98273e-06
Shuttleworthia	1.10557	6.60726e-12	0.13264	7.48839e-05
Family XIII UCG-001	1.16755	1.36475e-20	0.170551	2.9893e-08
Sphingobacteriales WCHB1-69 NA	1.26268	2.40981e-10	0.109538	0.0108556
Olsenella	1.32315	8.20303e-15	0.183129	6.93364e-07
Clostridiales Family-XIII NA	1.55508	1.15753e-27	0.228291	1.03733e-13
Mycoplasma	1.66577	1.28624e-43	0.310408	8.55658e-26
Phocaeicola	1.69789	4.62159e-27	0.285967	1.77355e-19
Fretibacterium	1.75481	9.69703e-52	0.458591	1.07649e-50
Clostridiales vadinBB60 NA	1.76912	5.02829e-26	0.264698	4.16973e-15
Treponema	1.81878	3.90629e-96	0.483696	1.72277e-64
Lactobacillus	1.85653	1.51258e-21	0.307556	3.19621e-20
Desulfobulbus	1.9506	1.34516e-24	0.252186	7.26353e-14
Filifactor	2.00645	5.71259e-49	0.431927	7.27338e-43
Incertae Sedis	2.44825	1.69558e-36	0.421964	9.92284e-36
Defluviitaleaceae UCG-011	2.47923	3.71626e-50	0.389191	2.72707e-26
Parascardovia	2.53	1.21971e-24	0.169565	5.91158e-07
Prevotellaceae NA	2.54959	1.11892e-39	0.412053	1.45264e-34
Pseudoramibacter	2.62772	1.19529e-48	0.249173	1.2661e-15
Leptotrichiaceae NA	2.71772	2.35145e-18	0.103017	1.18807e-07

## Sheet: Oral_CDC_Edentulous vs health
overlap_Genus	DESeq2_log2FC	DESeq2_padj	ALDEx2_EffectSize	ALDEx2_padj	DESeq2_only_Genus	DESeq2_only_log2FC	DESeq2_only_padj	ALDEx2_only_Genus	ALDEx2_only_EffectSize	ALDEx2_only_padj
Abiotrophia	-0.600284	0.011121	-0.266595	0.000104436	Anaeroglobus	-0.625271	0.0203478	Eikenella	0.191891	0.000539144
Actinobacillus	0.681753	0.0113502	-0.174023	0.0075604	Bergeyella	-0.624731	4.46316e-06	Neisseria	-0.184598	6.41698e-06
Actinomyces	0.459233	7.36041e-09	0.452307	8.23334e-09	Bulleidia	-1.56694	7.40131e-05	Olsenella	0.179022	0.00113326
Actinomycetaceae NA	-2.96873	1.03649e-45	-0.431284	2.98315e-15	Butyrivibrio	-0.670626	0.0141996	Prevotella	0.305731	0.000491171
Aggregatibacter	-2.03021	3.92822e-17	-0.503095	0	Clostridiales Family-XIII NA	-1.47479	1.29808e-05	Pseudoramibacter	0.283965	3.28462e-06
Alloprevotella	-0.884823	4.98312e-15	-0.231272	3.68721e-11	Family XIII UCG-001	-1.30109	3.35605e-05	Veillonellaceae NA	0.261658	1.18237e-06
Alloscardovia	1.05107	0.003906	0.284166	1.1696e-07	Filifactor	-1.23694	3.54369e-05
Atopobium	0.930357	1.50103e-16	0.409961	1.84334e-09	Fretibacterium	-1.86923	3.24975e-11
Bacteroidales NA	-1.29763	0.000275602	0.110306	0.023595	Johnsonella	-2.01459	1.37027e-07
Bacteroides	1.06271	0.000378147	0.201047	0.000132008	Lachnoanaerobaculum	0.600504	7.06999e-07
Bifidobacterium	3.36022	4.67125e-32	0.620893	5.98917e-32	Mycoplasma	-0.925766	0.00046754
Capnocytophaga	-0.580698	4.76015e-06	-0.285569	1.01263e-12	Peptoclostridium	-2.53109	1.04982e-19
Catonella	-0.969367	8.51011e-13	-0.23041	1.18237e-06	Scardovia	0.593342	0.0329094
Clostridiales vadinBB60 NA	-0.965753	0.0322609	0.235723	2.26751e-05	Shuttleworthia	-1.14353	0.00156003
Cardiobacterium	-2.06416	2.9492e-28	-0.484352	0	SR1 NA	-1.44924	1.60886e-08
Porphyromonadaceae NA	-3.10873	3.64168e-53	-0.427361	4.45246e-17
Lautropia	-2.42381	2.334e-29	-0.450352	1.20216e-16
Leptotrichiaceae NA	-2.26181	0.000673344	0.227747	0.000330495
Peptococcus	-1.79877	3.84234e-16	-0.200113	0.000428151
Incertae Sedis	-1.67778	0.00156003	0.21171	0.000953993
Desulfobulbus	-1.60895	0.00650459	0.254249	9.7044e-06
Treponema	-1.4374	2.32631e-14	-0.432139	5.82867e-16
Selenomonas	-1.32264	3.25875e-24	-0.247391	1.23847e-08
Prevotellaceae NA	-1.30311	0.00595879	0.165107	0.00552821
Tannerella	-1.26089	1.98225e-13	-0.306492	8.2402e-09
Eubacterium brachy group	-1.24673	1.25392e-10	-0.401732	4.18629e-13
Peptostreptococcus	-1.20284	1.62554e-16	-0.297278	2.02995e-11
Phocaeicola	-1.17761	0.0100539	0.241284	0.000165458
Sphingobacteriales WCHB1-69 NA	-1.1198	0.0071699	0.129859	0.0236538
Eubacterium nodatum group	-1.11027	5.96626e-16	-0.326716	1.03243e-12
Corynebacterium	-1.10193	6.66454e-16	-0.495522	0
Kingella	-1.06167	4.48366e-08	-0.276363	1.14076e-06
Defluviitaleaceae UCG-011	-1.00399	0.0219832	0.205137	0.00137555
Dialister	-0.836802	6.99708e-08	-0.386508	1.18518e-13
Fusobacterium	-0.693106	5.8067e-16	-0.0634686	5.35649e-06
Parvimonas	-0.456922	0.000967154	-0.280441	7.56208e-11
Mogibacterium	-0.387737	0.000542074	-0.0137233	0.0491832
Ruminococcaceae UCG-014	-0.378421	0.0136187	-0.111452	0.00281077
Porphyromonas	-0.295541	0.014537	-0.141378	1.18237e-06
Haemophilus	-0.253259	0.0205452	-0.0281853	0.0131664
Leptotrichia	-0.219634	0.0305199	0.0119808	0.00216432
Gemella	0.395913	0.000176785	0.290442	0.00012904
Megasphaera	0.413281	0.00165463	0.225733	0.00197683
Stomatobaculum	0.646093	3.41045e-08	0.263165	0.00573107
Granulicatella	0.883805	5.51134e-26	0.52225	1.88953e-09
Veillonella	0.97962	1.94486e-41	0.677363	3.08253e-27
Cryptobacterium	1.14538	0.000967154	0.33864	3.43559e-09
Streptococcus	2.09234	5.04825e-123	0.847218	2.43523e-42
Rothia	2.27066	7.64769e-133	0.824674	1.74134e-37
Parascardovia	3.58608	6.3696e-10	0.394132	3.32132e-14
Lactobacillus	5.80587	6.86704e-62	0.793277	2.78874e-45
