# Supplementary material for: Oral‐Rinse‐Sourced Microbiota in Oral Health and Diseases in a Representative US Adult Population: Implications for Diagnostics
Source: J Clin Periodontol. 2026 Jan 14;53(5):760–73. doi: 10.1111/jcpe.70101 (PMC13086544; doi:10.1111/jcpe.70101)
Supplement: Supplementary file 6 — Data S6: Supplementary Spreadsheet 5. Taxa identified in the Venn comparison of ALDEx2 and DESeq2 differential abundance analyses under identical periodontitis status contrasts. [file JCPE-53-760-s003.xlsx]

## Sheet: Perio_ACES_Stage II vs Stage I
overlap_Genus	DESeq2_log2FC	DESeq2_padj	ALDEx2_EffectSize	ALDEx2_padj	DESeq2_only_Genus	DESeq2_only_log2FC	DESeq2_only_padj	ALDEx2_only_Genus	ALDEx2_only_EffectSize	ALDEx2_only_padj
Anaeroglobus	0.783778	0.0045114	0.150082	0.0488099	Bacteroidales NA	0.813915	0.0315345	Actinomyces	-0.115141	0.035199
Bergeyella	-0.866334	2.94097e-10	-0.143063	0.0347369	Catonella	-0.301855	0.0338112	Campylobacter	-0.0969387	0.041891
Dialister	0.555486	7.42212e-05	0.0977665	0.0218448	Cryptobacterium	0.911239	0.0315345	Gemella	-0.135831	0.041891
Filifactor	1.20567	6.65038e-05	0.148342	0.0488099	Defluviitaleaceae UCG-011	0.987422	0.0338112	Haemophilus	-0.131321	0.0252317
Fretibacterium	1.18842	6.63318e-06	0.154167	0.0218448	Desulfobulbus	2.28599	6.63318e-06	Prevotella	-0.113086	0.035199
Treponema	0.850257	4.98862e-06	0.158796	0.0218448	Incertae Sedis	1.33066	0.0219499
					Lachnoanaerobaculum	-0.267972	0.0438552
					Lactobacillus	1.23476	0.00560257
					Leptotrichiaceae NA	2.70905	9.21815e-05
					Mycoplasma	0.603532	0.0331309
					Olsenella	0.888944	0.0447094
					Parascardovia	1.60849	0.0315345
					Phocaeicola	1.96688	6.06765e-06
					Porphyromonadaceae NA	0.525548	0.0142985
					Prevotellaceae NA	1.79227	0.000127824
					Pseudoramibacter	1.42771	0.0112298
					Tannerella	0.508119	0.00273902

## Sheet: Perio_ACES_Stage III IV vs I
overlap_Genus	DESeq2_log2FC	DESeq2_padj	ALDEx2_EffectSize	ALDEx2_padj	DESeq2_only_Genus	DESeq2_only_log2FC	DESeq2_only_padj	ALDEx2_only_Genus	ALDEx2_only_EffectSize	ALDEx2_only_padj
Actinomyces	-0.354422	3.64056e-05	-0.359892	1.72811e-13	Actinomycetaceae NA	0.493312	0.0112163	Abiotrophia	-0.119635	0.0373558
Alloprevotella	-0.260805	0.0189418	-0.297604	1.07183e-05	Aggregatibacter	0.546199	0.019375	Actinobacillus	-0.209583	5.16748e-05
Anaeroglobus	0.904958	1.85965e-05	0.251455	1.71093e-06	Eikenella	0.903279	0.0236408	Bacteroides	-0.122242	0.0288926
Atopobium	-0.346203	0.00507525	-0.198557	0.00101508	Eubacterium brachy group	0.484258	0.00510222	Butyrivibrio	-0.186082	0.00116871
Bacteroidales NA	1.41367	4.27953e-08	0.267075	9.85072e-05	Family XIII UCG-001	0.784327	0.00109326	Capnocytophaga	-0.183719	0.00152979
Bergeyella	-1.55008	2.59376e-30	-0.385392	1.1408e-11	Lactobacillus	0.864928	0.0197459	Fusobacterium	-0.196835	0.00184914
Bulleidia	0.670355	0.0300207	0.126312	0.0290116	Parascardovia	1.58997	0.00681046	Kingella	-0.229523	5.54711e-05
Campylobacter	-0.216406	0.00523083	-0.327738	8.74384e-09	Parvimonas	0.444361	0.00024399	Stomatobaculum	-0.160156	0.0123417
Cardiobacterium	-0.569574	0.00292349	-0.221515	0.000145886	Porphyromonas	0.351704	0.000785706
Clostridiales Family-XIII NA	1.35577	6.79797e-08	0.166471	0.0067959	Shuttleworthia	0.633717	0.0480037
Clostridiales vadinBB60 NA	2.06796	5.689e-11	0.257266	8.61724e-05	Sphingobacteriales WCHB1-69 NA	0.98246	0.00460254
Lautropia	-0.807465	0.000217367	-0.190918	0.00228025
Lachnospiraceae NA	-0.659166	0.00136262	-0.182925	0.0123417
Haemophilus	-0.582395	3.54795e-07	-0.417814	0
Gemella	-0.551043	1.04836e-07	-0.347266	1.06297e-09
Granulicatella	-0.436403	8.5332e-07	-0.365299	4.114e-10
Streptococcus	-0.421355	2.13218e-06	-0.371645	1.39553e-06
Oribacterium	-0.41751	0.000164577	-0.274057	0.000520594
Ruminococcaceae UCG-014	-0.410987	0.00596717	-0.215664	0.000916323
Saccharibacteria NA	-0.404153	0.00949676	-0.189998	0.00541457
Veillonella	-0.396848	9.13628e-07	-0.378317	5.32279e-08
Neisseria	-0.36455	0.021228	-0.273478	8.80093e-08
Megasphaera	-0.334631	0.021228	-0.187638	0.00195375
Corynebacterium	-0.331185	0.00761483	-0.290755	5.85592e-08
Prevotella	-0.308696	3.64056e-05	-0.355802	4.85612e-12
Lachnoanaerobaculum	-0.307836	0.0143147	-0.219173	0.000177802
Leptotrichia	-0.280903	0.00274039	-0.310239	5.30243e-10
Rothia	-0.279194	0.0131256	-0.307346	5.32279e-08
Solobacterium	-0.260768	0.0192115	-0.249499	0.000183396
Dialister	0.626825	7.14278e-07	0.0944999	0.000576501
Porphyromonadaceae NA	0.724538	2.57804e-05	0.105568	0.00477534
Peptococcus	0.947407	1.43444e-06	0.119204	0.0461654
Tannerella	1.03242	2.53668e-13	0.168645	0.000179977
Mycoplasma	1.3035	5.01148e-10	0.306322	5.32279e-08
Olsenella	1.30959	1.23886e-05	0.165696	0.0144438
Treponema	1.83513	4.23389e-31	0.389419	1.08532e-13
Pseudoramibacter	1.95596	3.45654e-09	0.160055	0.029022
Fretibacterium	2.02008	2.63523e-24	0.432847	1.26258e-13
Filifactor	2.41284	7.04857e-25	0.404922	6.09586e-13
Defluviitaleaceae UCG-011	2.53886	6.57728e-18	0.346145	5.85592e-08
Incertae Sedis	2.61395	5.28982e-13	0.31872	5.32279e-08
Phocaeicola	2.67047	1.10119e-22	0.276518	4.85021e-06
Prevotellaceae NA	3.12513	2.74763e-20	0.304555	1.15443e-07
Desulfobulbus	3.32358	1.82565e-26	0.297666	9.40416e-07
Leptotrichiaceae NA	4.62428	7.81875e-19	0.100236	0.00447995

## Sheet: Perio_CDC_Mild vs No
overlap_Genus	DESeq2_log2FC	DESeq2_padj	ALDEx2_EffectSize	ALDEx2_padj	DESeq2_only_Genus	DESeq2_only_log2FC	DESeq2_only_padj	ALDEx2_only_Genus	ALDEx2_only_EffectSize	ALDEx2_only_padj
Actinomyces	-0.62681	0.000156374	-0.361947	0.00181762	Atopobium	-0.696435	0.0037437
Leptotrichia	-0.624325	0.000829225	-0.269274	0.0312804	Bergeyella	-0.885969	0.00153527
Veillonella	-0.49811	0.00120081	-0.308724	0.0200794	Bifidobacterium	-1.81212	0.00601863
					Cardiobacterium	-0.729346	0.0436856
					Corynebacterium	-0.672422	0.00427555
					Cryptobacterium	-1.79743	0.0179352
					Fretibacterium	1.59331	0.0037437
					Kingella	-0.848083	0.0248682
					Lactobacillus	-2.33034	0.0040779
					Megasphaera	-0.67515	0.0139766
					Saccharibacteria NA	-0.637561	0.0436856
					Streptococcus	-0.475723	0.00427555
					Treponema	0.895191	0.0131784

## Sheet: Perio_CDC_Moderate vs No
overlap_Genus	DESeq2_log2FC	DESeq2_padj	ALDEx2_EffectSize	ALDEx2_padj	DESeq2_only_Genus	DESeq2_only_log2FC	DESeq2_only_padj	ALDEx2_only_Genus	ALDEx2_only_EffectSize	ALDEx2_only_padj
Actinobacillus	-0.551786	0.00601288	-0.145197	0.000389785	Aggregatibacter	0.39356	0.0221718	Bulleidia	0.114854	0.00748394
Actinomyces	-0.297069	9.28029e-07	-0.250258	1.85516e-12	Eubacterium brachy group	0.324684	0.0127045	Capnocytophaga	-0.157873	0.000732099
Alloprevotella	-0.220528	0.00601288	-0.176712	2.97869e-06	Family XIII UCG-001	0.519452	0.008772	Lachnoanaerobaculum	-0.142364	0.000593561
Anaeroglobus	0.351181	0.0445332	0.100437	0.000679894	Lachnospiraceae NA	-0.426589	0.00637326	Solobacterium	-0.164775	3.98878e-05
Atopobium	-0.230042	0.0087457	-0.110018	0.0155671	Leptotrichiaceae NA	2.18407	2.83626e-06
Bacteroidales NA	0.53703	0.0202468	0.170774	0.000571663	Parvimonas	0.214985	0.0176782
Bacteroides	-0.497342	0.0376927	-0.134304	0.00213516	Peptococcus	0.465677	0.00298747
Bergeyella	-1.0658	4.90871e-30	-0.241597	6.75054e-10	Sphingobacteriales WCHB1-69 NA	0.646676	0.0221718
Defluviitaleaceae UCG-011	1.79824	9.83721e-12	0.200176	1.55271e-05
Prevotellaceae NA	1.72902	1.60137e-08	0.195845	2.32855e-06
Filifactor	1.35794	2.91406e-12	0.273477	2.13691e-12
Incertae Sedis	1.34521	6.73618e-05	0.16777	0.00014939
Fretibacterium	1.09335	2.16272e-10	0.273464	1.56867e-12
Clostridiales vadinBB60 NA	1.07272	0.000211778	0.105617	0.0223679
Treponema	1.0714	6.5722e-19	0.226959	1.85516e-12
Pseudoramibacter	1.06901	0.000655692	0.124202	0.0304666
Desulfobulbus	1.05739	0.00097584	0.174278	0.000322259
Clostridiales Family-XIII NA	0.864028	5.51307e-05	0.132742	0.000423808
Mycoplasma	0.8208	1.82628e-06	0.143786	5.99407e-05
Phocaeicola	0.771188	0.00370805	0.175004	0.000171308
Tannerella	0.57643	2.35805e-07	0.129955	0.000132206
Porphyromonadaceae NA	0.514693	0.000159468	0.0988244	9.46395e-05
Fusobacterium	-0.110633	0.0416728	-0.171182	0.000222015
Campylobacter	-0.146812	0.00866176	-0.203141	2.14592e-08
Rothia	-0.166993	0.0233957	-0.252586	1.4746e-10
Corynebacterium	-0.215928	0.0162142	-0.160213	0.000132206
Prevotella	-0.220269	6.5152e-05	-0.231755	1.16305e-10
Oribacterium	-0.224815	0.00601288	-0.16883	0.00160478
Veillonella	-0.225143	9.8462e-05	-0.257655	1.31493e-10
Megasphaera	-0.228317	0.0259161	-0.13544	0.00111472
Granulicatella	-0.235495	0.000182148	-0.225453	7.25539e-09
Neisseria	-0.266625	0.0176782	-0.181057	2.34915e-06
Leptotrichia	-0.273987	6.5152e-05	-0.202488	5.7639e-10
Ruminococcaceae UCG-014	-0.282836	0.0120799	-0.139654	0.000997399
Kingella	-0.293396	0.040302	-0.160794	3.98878e-05
Cardiobacterium	-0.309592	0.0196262	-0.153452	0.000224765
Streptococcus	-0.310261	7.49956e-07	-0.240533	4.10781e-08
Saccharibacteria NA	-0.311926	0.00601288	-0.125907	0.00767993
Gemella	-0.324277	3.08745e-05	-0.189834	1.18105e-06
Haemophilus	-0.438845	1.60137e-08	-0.266944	2.13691e-12
Lautropia	-0.744614	1.50858e-06	-0.123918	0.000593561

## Sheet: Perio_CDC_Severe vs No
overlap_Genus	DESeq2_log2FC	DESeq2_padj	ALDEx2_EffectSize	ALDEx2_padj	DESeq2_only_Genus	DESeq2_only_log2FC	DESeq2_only_padj	ALDEx2_only_Genus	ALDEx2_only_EffectSize	ALDEx2_only_padj
Abiotrophia	-0.873958	0.000227087	-0.216533	0.00142061	Eubacterium nodatum group	0.330762	0.0125698	Alloprevotella	-0.269907	3.67419e-06
Actinobacillus	-1.32528	1.40468e-06	-0.229286	8.28888e-07	Lachnospiraceae NA	-0.759537	0.000409828	Bacteroides	-0.111879	0.0230219
Actinomyces	-0.638536	3.45528e-14	-0.52668	1.3676e-20	Porphyromonas	0.288178	0.0119071	Bulleidia	0.21306	0.000837684
Anaeroglobus	0.529724	0.0377003	0.201193	1.1021e-05	Pseudoramibacter	1.1838	0.0098997	Butyrivibrio	-0.170976	0.00379906
Atopobium	-0.473046	0.00019251	-0.30735	2.26435e-08	Sphingobacteriales WCHB1-69 NA	1.03662	0.0102309	Campylobacter	-0.34501	1.13562e-08
Bacteroidales NA	1.15843	0.000292448	0.31547	1.24817e-07				Cryptobacterium	-0.139043	0.0225645
Bergeyella	-1.83245	3.78624e-39	-0.543018	2.54784e-17				Fusobacterium	-0.245669	4.16716e-05
Capnocytophaga	-0.289817	0.0163128	-0.326017	6.59376e-08				Porphyromonadaceae NA	0.069956	0.00593209
Cardiobacterium	-0.925246	2.49851e-07	-0.277246	1.11763e-07				Solobacterium	-0.240586	4.98392e-05
Leptotrichiaceae NA	3.17331	4.16565e-07	0.254039	4.98392e-05
Desulfobulbus	3.05826	7.00478e-13	0.430337	1.96047e-11
Prevotellaceae NA	2.90391	5.97897e-12	0.496516	7.97485e-13
Defluviitaleaceae UCG-011	2.88834	7.255e-16	0.567449	1.33574e-16
Incertae Sedis	2.65206	5.84835e-09	0.469988	8.35824e-11
Filifactor	2.28109	8.0454e-16	0.501831	6.25741e-15
Clostridiales vadinBB60 NA	2.21261	9.49991e-09	0.35012	1.3364e-07
Treponema	1.91907	2.62683e-28	0.543117	0
Fretibacterium	1.86647	2.05935e-14	0.589982	0
Clostridiales Family-XIII NA	1.7036	1.08104e-08	0.312716	2.01968e-06
Mycoplasma	1.70229	7.00478e-13	0.40911	7.97485e-13
Phocaeicola	1.22738	0.00140793	0.265284	5.75381e-05
Peptococcus	1.15994	4.38891e-08	0.192526	0.000103459
Family XIII UCG-001	1.0969	4.23046e-05	0.168487	0.00209968
Tannerella	1.05553	1.15202e-11	0.203206	9.64331e-10
Olsenella	0.940513	0.011911	0.196804	0.00387517
Eubacterium brachy group	0.632092	0.000414641	0.0930278	0.0210578
Parvimonas	0.591041	2.02842e-06	0.0973151	0.0118459
Peptoclostridium	0.534858	0.0476128	0.112059	0.0220502
Peptostreptococcus	0.480893	0.000712972	0.0311499	0.025447
Dialister	0.285278	0.0476128	0.0134681	0.049711
Stomatobaculum	-0.245233	0.0489906	-0.190868	0.00107469
Prevotella	-0.561093	1.54801e-13	-0.552943	1.3676e-20
Ruminococcaceae UCG-014	-0.565987	0.000189146	-0.204087	0.00266646
Saccharibacteria NA	-0.607523	0.000112565	-0.244963	4.16716e-05
Lachnoanaerobaculum	-0.60832	2.96361e-07	-0.322452	3.2409e-08
Megasphaera	-0.673575	2.33478e-06	-0.284527	1.3148e-07
Leptotrichia	-0.699172	7.11945e-14	-0.492058	1.33968e-19
Oribacterium	-0.733713	3.26935e-11	-0.384012	1.06463e-09
Rothia	-0.787682	1.61105e-15	-0.582925	4.9214e-17
Streptococcus	-0.789308	2.2959e-18	-0.583438	2.92823e-14
Granulicatella	-0.817082	9.79581e-21	-0.615442	2.79002e-16
Veillonella	-0.824816	5.81296e-26	-0.613344	8.77748e-19
Corynebacterium	-0.840083	6.99941e-12	-0.439656	8.4573e-13
Neisseria	-0.851737	1.99719e-08	-0.341532	2.39613e-10
Haemophilus	-0.893432	7.255e-16	-0.516463	1.76913e-15
Gemella	-0.920916	3.38172e-17	-0.511944	1.7156e-17
Lautropia	-1.17005	1.20193e-07	-0.289685	1.59822e-07
Scardovia	-1.27078	6.66748e-06	-0.224715	0.000119156
Kingella	-1.32278	9.65476e-12	-0.381397	2.25906e-12
